# Supplementary material for: Adaptation to Aquatic and Terrestrial Environments in Chlorella vulgaris (Chlorophyta)
Source: Front Microbiol. 2020 Oct 15;11:585836. doi: 10.3389/fmicb.2020.585836 (PMC7593248; doi:10.3389/fmicb.2020.585836)
Supplement: Supplementary Table 1 — Complete metabolite profiling dataset. [file Table_1.XLSX]

## Sheet: Summary
Supplementary table S1: Complete metabolite profiling dataset
Laboratory cultures of the aquatic (SAG 211-11b) and the terrestrial (ASIB BB67) Chlorella vulgaris strains before (control) and after the dehydration / rehydration treatment were submitted to GC-MS based metabolite profiling.
a)	Relative abundances for all reported compounds
b)	AMDIS identification results
c)	Experimental retention times for all peaks integrated with Xcalibur
d)	Statistical evaluation of the data
Abbreviations:		Aqua	7 day old cultures of the aquatic strain SAG 211-11b after inoculation on standard Bolds's Basal Medium plus Vitamins
		Aqua_D/R	Samples of the aquatic strain SAG 211-11b after dehydration and rehydration
		Terr	7 day old cultures of the terrestrial strain ASIB BB67 after inoculation on standard Bolds's Basal Medium plus Vitamins
		Terr_D/R	Samples of the terrestrial strain ASIB BB67 after dehydration and rehydration

## Sheet: a) Relative_abundances
Supplementary Table S1A: Relative abundances for all reported compounds.
A specific fragment was selected for the relative quantification of each compound based on the data generated with AMDIS and then, the corresponding peak areas were determined at the expected compound retention times using the Xcalibur v2.2 processing software (Thermo Scientific) with the “genesis” algorithm. All peak integrations were subsequently assessed using the Xcalibur Quan browser. Missin…
Identification		From STD	Metabolites, for which commercially available standards were previously injected analysed with the same instrument (spectrum and retention index were saved in a home-made library).
		From LIB	Metabolites identified by comparison with available public and commercial libraries: NIST, Fiehn, Golm and Gilles Clement (IJPB Versailles, France) libraries.
		With AMDIS	Identification validated with the AMDIS software by interrogating an home-made library taking into account both the spectrum and retention index comparison.
		With MS-Search	Identification verified through interrogation of the public and commercial libraries using the MS-Search software (spectrum and retention index comparison).
Library & quantification method information		Derivatization	Different derivatization states resulting from the method; tms: trimethylsilyl derivatives; meox: methoxime derivatives
		RI	Kovats alkane-based retention index (Kovats, 1958)
		RT	Retention time as used in the Xcalibur quantification method in minutes.
		Trace ion	Trace ion used for the quantification (area under the peaks integration).
		Class	AA: Amino acids; APO: Apolar; FA: Fatty acids; OA: Organic acids; OTHER: Other compounds; PHOSPHO: Phosphorylated compounds; SUG: Sugars; UNK: Unknown
Note		The Arginine case	Arginine is not stable during the derivatization process and can decompose to ornithine or citrulline. The derivatives corresponding to those compounds were all reported as putative Arginine derivatives.
Identification		Library & quantification method information							Area under the trace ions peaks normalized using the internal standard L-Valine13C6, 15N
From	With	Metabolites	Derivatization	RI	RT (min)	Trace ion	Class	Compounds	Aqua R1	Aqua R2	Aqua R3	Aqua D/R R1	Aqua D/R R2	Aqua D/R R3	Terr R1	Terr R2	Terr R3	Terr D/R R1	Terr D/R R2	Terr D/R R3
LIB	AMDIS	β-Aminoisobutyrate	2tms	1211	13.481	176	AA	3-aminoisobutyrate$2tms	0.00611813	0.0039319	0.00421708	0.00502664	0.00692714	0.00396217	0.0126384	0.00611165	0.00852955	0.00712276	0.00865818	0.00584361
LIB	AMDIS	β-Aminoisobutyrate	3tms	1456	17.1927	248	AA	3-aminoisobutyrate$3tms	0.143273	0.1205	0.154774	0.123419	0.139416	0.162938	0.191998	0.226821	0.256607	0.14965	0.127325	0.173325
STD	AMDIS	4-Hydroxyproline	3tms	1521	18.0519	230	AA	4-Hydroxyproline$3tms	0.00332867	0.00337141	0.00373051	0.00407918	0.00519232	0.00560237	0.00625371	0.00621274	0.0075683	0.00446139	0.00338294	0.00405414
LIB	AMDIS	α-Aminoadipate	3tms	1707	20.2801	260	AA	α-Aminoadipate$3tms	0.0010719	0.00118442	0.00089184	0.012957	0.00884054	0.0094737	0.0101905	0.0122163	0.0124934	0.00329923	0.00205296	0.00218227
STD	AMDIS	Alanine	2tms	1110	11.4764	116	AA	Alanine$2tms	0.0708816	0.105229	0.212809	0.537943	0.664392	0.544129	1.17382	0.900202	0.879735	0.415902	0.701679	0.620329
STD	AMDIS	Alanine	3tms	1357	15.8248	262	AA	Alanine$3tms	0.00677996	0.0130666	0.0345585	0.0382771	0.0716434	0.0549014	0.11117	0.109316	0.149642	0.046092	0.108764	0.106506
STD	AMDIS	Arginine (unknown derivative)	#1	1635	19.4309	315	AA	Arginine#1 (unknown derivative)	0.00126471	0.00124086	0.00110907	0.00400105	0.00421544	0.00605755	0.0373236	0.0380748	0.0361685	0.022334	0.0215755	0.0228781
STD	AMDIS	Arginine | Ornithine	#2 (4tms)	1811	21.4204	174	AA	Arginine#2 (Ornithine$4tms)	0.00503917	0.00816987	0.00599526	0.0242714	0.0258335	0.0345957	0.335074	0.304686	0.290841	0.158274	0.160874	0.156726
STD	MS-Search	Arginine | Citrulline	#3 (3tms)	1817	21.477	256	AA	Arginine#3 (Citrulline$3tms)	0.000524996	0.000376187	0.000595401	0.00309733	0.00344338	0.00558146	0.0142613	0.0151572	0.0146482	0.00869139	0.00947177	0.00995896
STD	AMDIS	Arginine | Ornithine	#4 (5tms)	2034	23.6639	214	AA	Arginine#4 (Ornithine$3tms)	0.000336429	0.00112649	0.000623216	0.0013301	0.00355164	0.00354803	0.0413284	0.0507026	0.12822	0.0247655	0.0594038	0.0639057
STD	AMDIS	Asparagine (-H2O)	2tms	1496	17.7339	243	AA	Asparagine(-H2O)$2tms	0.00847765	0.00810516	0.00732217	0.0167939	0.015854	0.0125712	0.0767304	0.0967768	0.0838554	0.0612812	0.0483846	0.0538458
STD	AMDIS	Asparagine	3tms	1662	19.7557	231	AA	Asparagine$3tms	0.000247212	0.000100125	0.000190851	0.00016187	0.000501919	0.000453821	0.00184773	0.0030333	0.00241498	0.00282213	0.0014067	0.00160185
STD	AMDIS	Aspartate	3tms	1514	17.9623	232	AA	Aspartate$3tms	0.609487	0.731516	0.450706	0.640037	0.351429	0.108125	2.65542	2.95093	2.98836	1.36173	0.844331	0.881511
STD	AMDIS	Aspartate	4tms	1725	20.4765	205	AA	Aspartate$4tms	0.0124306	0.0280209	0.0206818	0.0161292	0.0121722	0.00259421	0.0719662	0.0982434	0.210072	0.0298895	0.0392236	0.0419424
STD	MS-Search	β-Alanine	2tms	1194	13.1655	176	AA	beta-Alanine$2tms	0.0340153	0.011183	0.0201719	0.0159219	0.0306639	0.0181548	0.076484	0.0333144	0.0412375	0.0328878	0.0453958	0.0225109
STD	MS-Search	β-Alanine	3tms	1425	16.7783	248	AA	beta-Alanine$3tms	3.195	2.58897	3.0965	2.6532	3.16149	3.10037	4.59612	4.70197	5.21484	3.44245	3.06097	3.78797
STD	MS-Search	GABA	3tms	1527	18.11	174	AA	GABA$3tms	0.000375049	0.000309331	0.00030715	0.00296317	0.00462113	0.17263	0.000592485	0.000899015	0.0011141	0.00677309	0.000909197	0.000965155
STD	AMDIS	Glutamic acid	pyro	1514	17.9822	156	AA	Glutamate$pyro	2.75438	4.12483	3.2692	3.96975	3.38644	2.35003	9.60475	10.8496	11.6903	5.9263	5.61527	5.9437
STD	AMDIS	Glutamine (-H2O)	3tms	1585	18.8481	227	AA	Glutamine(-H2O)$3tms	0.000894669	0.00356759	0.0115306	0.046552	0.119087	0.0237357	0.0800115	0.0815224	0.107155	0.022269	0.0478902	0.0419067
STD	AMDIS	Glutamine	4tms	1725	20.4694	227	AA	Glutamine$4tms	0.000504815	5.08324e-05	8.54344e-05	0.107924	0.0318675	0.0276497	0.0887844	0.0635626	0.00572215	0.00989018	0.00146701	0.000219982
STD	AMDIS	Glutamine	3tms	1766	20.9221	156	AA	Glutamine$3tms	0.00515082	0.00872537	0.022476	0.154553	0.144266	0.113204	0.151826	0.120199	0.0660219	0.0671977	0.0507679	0.0346137
STD	AMDIS	Glycine	3tms	1304	15.0431	174	AA	Glycine$3tms	0.0121683	0.013417	0.0116156	0.0217518	0.0382512	0.0274172	0.0729703	0.0505497	0.0527719	0.04289	0.0313844	0.0361756
STD	AMDIS	Isoleucine	2tms	1292	14.837	158	AA	Isoleucine$2tms	0.416953	0.378932	0.40816	0.0446497	0.0611498	0.0240123	0.11501	0.158918	0.17966	0.0228847	0.0212426	0.0253454
STD	AMDIS	Leucine	2tms	1272	14.5011	158	AA	Leucine$2tms	0.257387	0.246412	0.254167	0.090197	0.147983	0.0504921	0.147432	0.240385	0.242887	0.0392877	0.0305026	0.0352412
STD	AMDIS	Lysine	4tms	1915	22.506	156	AA	Lysine$4tms	0.0216417	0.0199635	0.0185223	0.0178777	0.0198977	0.0274899	0.114765	0.127453	0.136449	0.184091	0.177165	0.164985
STD	MS-Search	Methionine	2tms	1514	17.9598	176	AA	Methionine$2tms	0.0261446	0.0235534	0.0242847	0.0269851	0.0278539	0.0176637	0.0710696	0.0895333	0.0992501	0.0272009	0.0242135	0.029151
STD	AMDIS	Phenylalanine	2tms	1622	19.2872	218	AA	Phenylalanine$2tms	0.041292	0.0373595	0.0418182	0.0289298	0.0488202	0.0203548	0.0695559	0.117216	0.13286	0.0188191	0.0194129	0.0227954
STD	AMDIS	Proline	2tms	1295	14.8996	142	AA	Proline$2tms	0.203427	0.335902	0.199154	0.206007	0.34297	0.478618	1.92271	2.05587	1.6683	0.613529	0.717726	0.481721
STD	AMDIS	Serine	3tms	1357	15.8208	218	AA	Serine$3tms	0.0837329	0.0773916	0.082912	0.113826	0.118836	0.0939557	0.2389	0.263011	0.200282	0.13409	0.102312	0.106417
STD	AMDIS	Serine	4tms	1568	18.6349	276	AA	Serine$4tms	0.0298868	0.0435121	0.0530665	0.0256518	0.0382631	0.023186	0.0610822	0.0782254	0.156175	0.0355478	0.0515503	0.0605974
STD	AMDIS	Threonine	3tms	1382	16.1868	218	AA	Threonine$3tms	0.218436	0.200646	0.223727	0.0725782	0.0751949	0.0453916	0.381623	0.453092	0.509751	0.12087	0.109485	0.126296
STD	MS-Search	Tyrosine	3tms	1935	22.6679	218	AA	Tyrosine$3tms	0.100446	0.0850316	0.103182	0.0863431	0.129217	0.0784585	0.270063	0.392476	0.401987	0.0561034	0.0547439	0.062701
STD	With IS	Valine	2tms	1217	13.583	144	AA	Valine$2tms	0.706201	0.571552	0.674426	0.247898	0.334879	0.146609	0.701573	0.884479	0.948839	0.17004	0.148224	0.167886
STD	AMDIS	Alpha-Tocopherol	1tms	3143	32.3115	502	APO	Alpha-Tocopherol$tms	0.0587287	0.0673518	0.0741252	0.0272262	0.0241951	0.0333977	0.072007	0.0954819	0.078338	0.0431043	0.0446065	0.0425878
LIB	AMDIS	Beta-sitosterol	1tms	3341	33.6992	396	APO	Beta-sitosterol$1tms	0.000229019	0.000242509	0.000231763	0.000196595	0.000213654	0.000129732	0.000250916	0.000235761	9.99553e-05	6.61444e-05	0.000149607	0.000184207
LIB	MS-Search	Campesterol	1tms	3261	33.1301	382	APO	Campesterol$1tms	0.000835788	0.000687187	0.000786227	0.00076191	0.00107738	0.000509185	3.79826e-05	2.54221e-05	6.17412e-05	3.89316e-05	7.02928e-05	2.59189e-05
LIB	MS-Search	Ergosterol	1tms	3243	33.0051	363	APO	Ergosterol$1tms	0.204168	0.208925	0.210199	0.0969988	0.118427	0.0919487	0.190863	0.228602	0.158698	0.108126	0.111321	0.111742
LIB	MS-Search	Stigmasterol	1tms	3285	33.3007	255	APO	Stigmasterol$1tms	0.00111275	0.000697805	0.000634298	0.000835607	0.00181509	0.000312262	0.000439105	0.00030464	0.000140395	0.000177257	0.000135208	0.000134156
LIB	AMDIS	Phytol	1tms	2168	24.9188	143	APO	Phytol$1tms	0.0308681	0.0430564	0.0336907	0.05646	0.0899488	0.0502286	0.0882875	0.121096	0.086131	0.0743108	0.0771685	0.077168
LIB	AMDIS	C12:0 (Lauric acid)	1tms	1648	19.5893	257	FA	C12:0$1tms	0.0247036	0.0240049	0.0135241	0.0154692	0.020094	0.0261144	0.120487	0.0724726	0.0761523	0.0223523	0.0213343	0.0300628
STD	MS-Search	C14:0 (Myristic acid)	1tms	1844	21.7555	285	FA	C14:0$1tms	0.0260671	0.0313284	0.018636	0.019601	0.0361026	0.0346445	0.0890079	0.0778782	0.0791981	0.0259196	0.0257173	0.0372228
STD	AMDIS	C16:0 (Palmitic acid)	1tms	2041	23.7288	313	FA	C16:0$1tms	0.747707	0.518649	0.585312	0.638675	1.0268	1.94419	0.923207	1.06255	0.894312	0.700923	0.589721	0.778202
STD	AMDIS	C18:0 (Stearic acid)	1tms	2238	25.5392	341	FA	C18:0$1tms	0.167632	0.157877	0.166958	0.255312	0.259752	0.285524	0.264581	0.434717	0.208195	0.284756	0.205198	0.346309
STD	AMDIS	C18:1 (Oleic acid)	1tms	2212	25.3119	339	FA	C18:1a$1tms	0.0948025	0.0388091	0.0518959	0.0359483	0.095414	0.448168	0.0289459	0.0357959	0.0265863	0.023268	0.0216667	0.0239662
LIB	AMDIS	C18:1 (Oleic acid isomer)	1tms	2218	25.3697	339	FA	C18:1b$1tms	0.0135085	0.00815466	0.00809122	0.00704062	0.0148437	0.0398412	0.00800623	0.0114818	0.0103239	0.00897545	0.0096415	0.0108481
STD	AMDIS	C18:2 (Linoleic acid)	1tms	2205	25.2598	337	FA	C18:2$1tms	0.0256982	0.0130447	0.0147958	0.00847311	0.0146018	0.0515951	0.0211612	0.0212728	0.0229999	0.012813	0.0130594	0.0178291
STD	MS-Search	C18:3 (Linolenic acid)	1tms	2212	25.3182	335	FA	C18:3$1tms	0.0361377	0.0179942	0.0200268	0.0125586	0.0194923	0.0532208	0.0288313	0.0257584	0.0259483	0.0146235	0.0122675	0.0163868
STD	AMDIS	2-Oxoglutarate	2tms	1568	18.6293	198	OA	2-Oxoglutarate$2tms	0.0164032	0.03086	0.0459867	0.00588337	0.0129816	0.33945	0.0324504	0.0237863	0.0251177	0.0222614	0.0121613	0.0114462
STD	MS-Search	Aconitate	3tms	1740	20.6354	229	OA	Aconitate$3tms	0.000229468	0.000209253	0.000333181	0.000763526	0.000716428	0.00189961	0.000632279	0.000425795	0.000427142	0.000177944	0.000305509	0.000340898
LIB	AMDIS	Azelaic acid	2tms	1789	21.1769	317	OA	Azelaic-acid$2tms	0.0015253	0.00106153	0.00141001	0.00193053	0.0027496	0.00824615	0.00558546	0.0017036	0.0018316	0.00162572	0.00121242	0.00113525
LIB	AMDIS	Benzoate	1tms	1249	14.1133	179	OA	Benzoate$1tms	0.0832275	0.0713938	0.0791513	0.0641408	0.0825235	0.0759297	0.162171	0.145884	0.158992	0.0790156	0.0724874	0.089317
STD	AMDIS	Citrate	4tms	1811	21.4077	273	OA	Citrate$4tms	0.0172252	0.021943	0.0350044	0.1461	0.127886	0.181927	0.0628864	0.042138	0.0578256	0.0876515	0.0854444	0.0897054
STD	AMDIS	Dehydroascorbate	meox2	1866	22.0046	157	OA	Dehydroascorbate#2	0.034569	0.0324271	0.0269425	0.00470839	0.00587709	0.00837736	0.0331725	0.0381759	0.0428683	0.0117171	0.0124871	0.0113997
STD	AMDIS	Dehydroascorbate	3tms	1867	22.0005	316	OA	Dehydroascorbate#3	0.00761559	0.00800274	0.0059688	0.00112276	0.00100611	0.00052907	0.00800848	0.00880792	0.0091558	0.00236868	0.00277262	0.00251373
STD	MS-Search	Dehydroascorbate-Dimer	meox2-dimer	1840	21.7234	316	OA	DHA-dimer$2meox	0.0662052	0.0636517	0.0513936	0.00755383	0.00785038	0.00360261	0.0647367	0.0699867	0.0805966	0.0168962	0.0200925	0.0164857
STD	AMDIS	Fumarate	2tms	1349	15.6791	245	OA	Fumarate$2tms	0.0892105	0.0558285	0.0529322	0.0179002	0.0230109	0.0289498	0.0603863	0.0351304	0.0407804	0.0198056	0.0241531	0.0284519
STD	AMDIS	γ-Hydroxybutyric acid	2tms	1237	13.926	233	OA	GHB$2tms	0.0731996	0.0740301	0.0938921	0.0605148	0.0912549	0.0937258	0.120386	0.145273	0.180457	0.0814302	0.0865733	0.114488
STD	MS-Search	Glycerate	3tms	1328	15.3775	292	OA	Glycerate$3tms	0.0038097	0.00305033	0.00345408	0.00312701	0.00581756	0.0209895	0.00777577	0.00764875	0.00771899	0.00661664	0.0046503	0.00554996
STD	AMDIS	Glycolate	2tms	1082	10.9041	147	OA	Glycolate$2tms	0.0802453	0.0639306	0.087633	0.0918027	0.12204	0.173101	0.147935	0.132906	0.127127	0.105199	0.0795335	0.104642
LIB	MS-Search	Lactate	2tms	1064	10.1623	191	OA	Lactate$2tms	0.0170463	0.0141609	0.0171684	0.0156964	0.0190412	0.0176119	0.0273872	0.0245457	0.0313207	0.019316	0.0189402	0.0226321
LIB	MS-Search	β-Lactate	2tms	1151	12.3026	219	OA	Beta-lactate$2tms	0.00592743	0.00509918	0.00593877	0.00539901	0.00839835	0.0169505	0.00939031	0.00936774	0.0108058	0.00845001	0.00627457	0.00831549
STD	AMDIS	Malate	3tms	1483	17.5471	233	OA	Malate$3tms	0.0936917	0.0882622	0.0695081	0.0173119	0.0189341	0.0215087	0.0583752	0.0316743	0.0385735	0.0167281	0.0237319	0.0283076
STD	AMDIS	Oxalate	2tms	1139	12.0614	147	OA	Oxalate$2tms	0.0187898	0.0323956	0.0434165	0.0497754	0.0595894	0.0600403	0.0495419	0.0672341	0.0910531	0.0476204	0.0650077	0.0690064
LIB	AMDIS	Pipecolate	2tms	1363	15.903	156	OA	Pipecolate$2tms	0.0100984	0.0152991	0.00620494	0.122996	0.0674378	0.0695915	0.000237141	0.00041887	0.000341912	0.00104564	0.00069441	0.000161955
STD	AMDIS	Succinate	2tms	1312	15.1437	147	OA	Succinate$2tms	0.512462	0.44783	0.403472	0.130565	0.162919	0.939945	0.283627	0.254625	0.222902	0.270441	0.176277	0.222916
LIB	AMDIS	Threonate	3tms	1553	18.4558	292	OA	Threonate$3tms	0.0135319	0.0142422	0.014496	0.00702438	0.00607564	0.0121805	0.0347475	0.0379563	0.0331275	0.0165724	0.0115415	0.0111861
LIB	MS-Search	Adenine	2tms	1862	21.9544	264	OTHER	Adenine$2tms	0.00672627	0.0114415	0.00714718	0.0116467	0.0172104	0.011245	0.0201793	0.021	0.0185296	0.018483	0.0149444	0.01765
LIB	AMDIS	Uracil	2tms	1334	15.4799	241	OTHER	Uracil$3tms	0.00467105	0.00604521	0.00790763	0.00812712	0.0116571	0.0103447	0.012768	0.0144979	0.0149118	0.0130161	0.0123732	0.0131
LIB	MS-Search	Urea	3tms	1184	12.9767	171	OTHER	Urea$3tms	0.00774274	0.00268203	0.0030913	0.00393353	0.00950173	0.0047228	0.0390571	0.0194732	0.0145734	0.0185315	0.0105776	0.00742582
LIB	AMDIS	Alcenenitrile	1tms	2497	27.6788	55	OTHER	Alcenenitrile$1tms	0.0105244	0.00583935	0.027366	0.0299865	0.0404092	0.0166428	0.039481	0.00421257	0.00820668	0.0294198	0.0254195	0.0162976
LIB	AMDIS	Allantoin	1tms	1877	22.1086	331	OTHER	Allantoin$1tms	0.000156223	0.000194839	0.000247922	0.000503569	0.000356087	0.000344207	0.0307251	0.0572614	0.0510414	0.014738	0.0115054	0.00533962
STD	AMDIS	Arabitol	5tms	1711	20.349	217	OTHER	Arabitol$5tms	0.0610771	0.0247229	0.0381893	0.0429452	0.0659818	0.021317	0.0102738	0.0115011	0.0229049	0.0190303	0.0172931	0.0141128
STD	AMDIS	Glycerol	3tms	1274	14.5405	205	OTHER	Glycerol$3tms	0.173276	0.0837735	0.0868899	0.101254	0.158087	0.450856	0.182012	0.151232	0.171198	0.163942	0.112296	0.143996
LIB	AMDIS	Hydroxylamine	3tms	1121	11.7017	249	OTHER	Hydroxylamine$3tms	0.0151318	0.0168355	0.0173225	0.0184536	0.0226426	0.0204986	0.029817	0.0290131	0.0309112	0.0222392	0.0198904	0.0246058
STD	MS-Search	Lactitol	9tms	2763	29.7054	204	OTHER	Lactitol$9tms	0.0125695	0.00993533	0.014569	0.00809308	0.0378724	0.0268575	0.000187806	0.00505812	0.00437779	0.0196895	0.0206536	0.0216051
STD	AMDIS	Mannitol	6tms	1924	22.5919	319	OTHER	Mannitol$6tms	0.0818796	0.0380187	0.0540711	0.0939476	0.170693	0.0778633	0.0384779	0.0318767	0.0897824	0.0439011	0.0210852	0.0578065
STD	AMDIS	myo-inositol	6tms	2089	24.1724	217	OTHER	myo-inositol$6tms	0.363159	0.308314	0.348444	0.301938	0.501373	0.887278	0.231919	0.23117	0.248515	0.360118	0.392726	0.331462
STD	AMDIS	Putrescine	4tms	1735	20.5868	174	OTHER	Putrescine$4tms	0.000963521	0.00210197	0.000461671	0.00924412	0.00832968	0.0046737	0.300282	0.294308	0.287676	0.138828	0.0822197	0.0993498
STD	AMDIS	Ribitol	5tms	1721	20.4094	319	OTHER	Ribitol$5tms	0.0019946	0.00152199	0.00139738	0.00341582	0.00305424	0.00217818	0.00430155	0.00390877	0.00266935	0.00248625	0.00161796	0.00176167
STD	AMDIS	Sorbitol	6tms	1931	22.6602	319	OTHER	Sorbitol$6tms	0.00188005	0.00150836	0.0029632	0.00131083	0.00244661	0.00144986	0.00143241	0.0015701	0.00458438	0.0019411	0.00148606	0.00309716
STD	MS-Search	Volemitol	5tms	2211	25.3128	319	OTHER	Volemitol$5tms	0.00200202	0.00122046	0.00157418	0.00768123	0.0163108	0.00483528	0.00158061	0.0013044	0.00148754	0.000973295	0.00125777	0.00109182
STD	AMDIS	Fructose-6-Phosphate	6tms / meox1	2298	26.0537	315	PHOSPHO	Fructose-6-P$meox1	0.000444379	0.000962692	0.00123008	0.00546355	0.00917046	0.152677	0.00011564	0.000355825	0.000626938	0.00157532	0.00294181	0.00209114
STD	AMDIS	Glucose-6-Phosphate	6tms / meox1	2310	26.1628	387	PHOSPHO	Glucose-6-P$meox1	0.00190824	0.00269081	0.00251572	0.00921905	0.0234073	0.24243	0.000271729	0.000769027	0.00137744	0.00305728	0.0049185	0.00467401
STD	AMDIS	Glucose-6-Phosphate	6tms / meox2	2330	26.3349	387	PHOSPHO	Glucose-6-P$meox2	0.000310124	0.000405767	0.000391985	0.00166334	0.00407944	0.0378963	0.000111923	0.000113162	0.000194905	0.000655549	0.000995684	0.000889791
LIB	AMDIS	Glycerol-2-Phosphate	4tms	1716	20.3711	299	PHOSPHO	Glycerol-2-P$4tms	0.0041139	0.00574822	0.00599541	0.00396739	0.00477759	0.0046163	0.0107238	0.0134421	0.0126021	0.00581666	0.00598377	0.00643225
STD	AMDIS	Glycerol-3-Phosphate	4tms	1752	20.7733	357	PHOSPHO	Glycerol-3-P$4tms	0.0119026	0.0193138	0.0169319	0.0098677	0.0125217	0.0112796	0.0232565	0.03473	0.0312275	0.015153	0.0179155	0.0179119
LIB	AMDIS	Myo-inositol-1-Phosphate	7tms	2408	26.9934	318	PHOSPHO	Myo-inositol-1P$7tms	0.0780777	0.133815	0.176667	0.10329	0.128104	0.107109	0.14497	0.25089	0.234703	0.118134	0.145175	0.14834
STD	AMDIS	Phosphate	3tms	1270	14.4767	299	PHOSPHO	Phosphate$3tms	0.609551	1.9671	1.82506	1.55755	1.88651	2.12799	1.8609	3.88936	3.89446	2.26834	2.53338	2.77075
LIB	AMDIS	Trehalose-6-Phosphate	9tms	3174	32.5221	315	PHOSPHO	Trehalose-6P$9tms	0.00487138	0.00685155	0.00659954	0.0363489	0.0381653	0.0430188	0.00055034	0.00189619	0.000247918	0.00338083	0.00250025	0.000697005
LIB	MS-Search	bis-glycerol-Phosphate (putative)	-	2182	25.0469	357	PHOSPHO	Unk(bis-glycerol-P)	0.635197	0.60604	0.7306	0.10474	0.113317	0.231366	0.172543	0.308605	0.234394	0.299011	0.327824	0.280348
STD	AMDIS	Arabinose	4tms / meox1	1656	19.6814	217	SUG	Arabinose$meox1	0.0234469	0.0179438	0.0198575	0.022438	0.0334227	0.0275533	0.026482	0.0263034	0.0249336	0.0189245	0.0152278	0.0207409
STD	AMDIS	Fructose	5tms / meox1	1865	21.9768	217	SUG	Fructose$meox1	0.0686817	0.0829648	0.0531407	0.0369164	0.0760286	0.110581	0.0627992	0.0621243	0.0785209	0.131867	0.0893298	0.103419
STD	AMDIS	Fructose	5tms / meox2	1874	22.0755	217	SUG	Fructose$meox2	0.0434151	0.0519766	0.037117	0.021233	0.0457991	0.0743067	0.0408432	0.0429291	0.0488092	0.0892294	0.0569309	0.068562
STD	MS-Search	Galactose	5tms / meox1	1884	22.1806	319	SUG	Galactose$meox1	0.0127115	0.00857999	0.00743032	0.00811679	0.0189639	0.0146213	0.0173805	0.015451	0.0149951	0.0143089	0.00822728	0.0130655
STD	MS-Search	Galactose	5tms / meox2	1907	22.4128	319	SUG	Galactose$meox2	0.0034165	0.00221838	0.00234502	0.00278052	0.00488259	0.00413943	0.00533809	0.00421771	0.00390904	0.00376016	0.00218972	0.00312342
LIB	MS-Search	Galactosylglycerol	6tms	2304	26.1113	204	SUG	Galactosylglycerol$6tms	0.0522429	0.0433564	0.057275	0.108588	1.9139	1.14934	0.0343013	0.0551782	0.0606149	0.0489888	0.040208	0.123496
LIB	AMDIS	Glucopyranose(-H2O)	4tms	1760	20.8617	217	SUG	Glucopyranose(-H2O)$4tms	0.075119	0.0670274	0.0679099	0.17543	0.146278	0.269047	0.0406654	0.0536311	0.0527589	0.0479864	0.0598185	0.052377
LIB	AMDIS	Glucopyranose	5tms	1969	23.0367	204	SUG	Glucopyranose$5tms	0.00551685	0.00572557	0.00414119	0.00473556	0.00936184	0.0109076	0.00378186	0.00466077	0.00413707	0.00557713	0.00506607	0.00532985
STD	AMDIS	Glucose	5tms / meox1	1890	22.2419	319	SUG	Glucose$meox1	0.0266904	0.033669	0.0219526	0.0160029	0.058307	0.087308	0.0188768	0.0188415	0.0247845	0.051021	0.034198	0.0388571
STD	AMDIS	Glucose	5tms / meox2	1910	22.4459	319	SUG	Glucose$meox2	0.00429995	0.00554332	0.00410475	0.00241277	0.00896052	0.0137179	0.00288357	0.0031303	0.00415784	0.00777721	0.00542389	0.00657149
LIB	AMDIS	Levoglucosan	3tms	1697	20.1605	204	SUG	Levoglucosan$3tms	0.0300876	0.0257989	0.027876	0.0285669	0.0335559	0.0767847	0.024937	0.0294875	0.0318748	0.027714	0.0329129	0.0336258
STD	AMDIS	Maltose	8tms / meox1	2739	29.5046	361	SUG	Maltose$meox1	NF	NF	NF	NF	NF	NF	NF	NF	NF	0.0795405	0.092765	0.0782387
STD	AMDIS	Maltose	8tms / meox2	2763	29.7063	361	SUG	Maltose$meox2	0.019558	0.0106114	0.0164168	0.00293444	0.0396396	0.0159781	0.000596301	0.00579726	0.00830829	0.0293364	0.0304294	0.0246083
STD	MS-Search	Rhamnose	4tms / meox1	1710	20.3161	277	SUG	Rhamnose$meox1	0.000791256	0.00100785	0.000687124	0.00203075	0.0042815	0.00167992	0.000937027	0.00091317	0.00115321	0.00137794	0.000551416	0.00109197
STD	MS-Search	Rhamnose	4tms / meox2	1719	20.4105	277	SUG	Rhamnose$meox2	0.001142	0.000886828	0.000850603	0.00104881	0.0018035	0.0012163	0.00157714	0.0013075	0.00155245	0.000975256	0.000756916	0.00111389
STD	MS-Search	Ribose	4tms / meox1	1671	19.8243	217	SUG	Ribose$4tms	0.00786591	0.00876457	0.00989231	0.00914886	0.0129243	0.0131259	0.0161045	0.0163812	0.0162289	0.0108213	0.0120803	0.0124987
STD	AMDIS	Sucrose	8tms	2636	28.7465	437	SUG	Sucrose$8tms	4.8577	4.15955	4.70117	1.92143	2.40568	1.90859	3.87782	4.58797	4.51775	4.41731	4.33621	4.00743
STD	AMDIS	Trehalose	8tms	2739	29.5404	361	SUG	Trehalose$8tms	1.86183	0.853582	1.13413	2.66552	4.58314	11.5407	0.0845087	0.0818239	0.111182	0.0135727	0.01417	0.091826
STD	MS-Search	Unknown sugar	-	1677	19.9306	204	SUG	Unk(Sug)	0.0607534	0.0585398	0.0500058	0.211601	0.158324	0.169333	0.00821831	0.0118603	0.00968605	0.0101507	0.0137215	0.00553123
STD	MS-Search	Xylose	4tms / meox	1649	19.597	217	SUG	Xylose$4tms-meox	0.0127801	0.00903839	0.00627318	0.00956535	0.0186524	0.0173131	0.025311	0.0283318	0.0343374	0.00970339	0.00700109	0.00863052
		Unk(1261/184)		1261	14.3273	184	UNK	Unk(1261/184)	0.480434	0.459839	0.531121	0.585672	0.682046	0.6967	0.722418	0.736656	0.894269	0.679484	0.63673	0.790818
		Unk(1368/288)		1368	15.9782	288	UNK	Unk(1368/288)	1.16618	0.949903	1.05717	0.961503	1.15801	1.10773	1.73056	1.71758	1.79583	1.28747	1.13099	1.39357
		Unk(1393/174)		1393	16.3478	174	UNK	Unk(1393/174)	13.0463	10.7581	12.5965	11.5205	13.3734	13.1927	18.9763	19.1692	20.586	14.6555	12.9828	16.0463
		Unk(1486/244)		1486	17.5986	244	UNK	Unk(1486/244)	0.0895672	0.0666232	0.0766519	0.0683655	0.0798595	0.0771519	0.129942	0.120369	0.136761	0.0911309	0.0770609	0.0934509
		Unk(1549/247)		1549	18.4002	247	UNK	Unk(1549/247)	0.113614	0.104828	0.095184	0.0945859	0.111841	0.0941548	0.104342	0.08406	0.0860618	0.0509616	0.0617907	0.0590447
		Unk(1628/244)		1628	19.3617	244	UNK	Unk(1628/244)	0.282367	0.224273	0.271304	0.237756	0.281241	0.261225	0.412004	0.398618	0.465697	0.296327	0.266352	0.31654
		Unk(1743/256)		1743	20.6803	256	UNK	Unk(1743/256)	0.0717815	0.0596183	0.0705289	0.0618871	0.0749912	0.0710875	0.105574	0.10444	0.117883	0.0788151	0.0696778	0.0831522
		Unk(1838/123)		1838	21.6778	123	UNK	Unk(1838/123)	0.0587011	0.0662855	0.0577615	0.0818152	0.104458	0.0652068	0.14657	0.164494	0.138802	0.0973122	0.111656	0.105661
		Unk(1879/319)		1879	22.1282	319	UNK	Unk(1879/319)	0.00515429	0.00447817	0.00305473	0.00587592	0.0128249	0.0086592	0.00380317	0.00330432	0.00439507	0.0048899	0.00391347	0.00416779
		Unk(1918/380)		1918	22.5332	380	UNK	Unk(1918/380)	0.053865	0.0430255	0.0584493	0.0552323	0.0503597	0.0617377	0.0878	0.0819388	0.0989064	0.0624929	0.0580984	0.0693916
		Unk(1963/375)		1963	22.9766	375	UNK	Unk(1963/375)	0.00979202	0.00307233	0.0121429	0.0120169	0.0102018	0.0147133	0.00811134	0.00737254	0.0166085	0.00270434	0.00194645	0.00636028
		Unk(1990/380)		1990	23.2509	380	UNK	Unk(1990/380)	0.0185016	0.0139261	0.0207096	0.0189853	0.0172124	0.0256869	0.0340022	0.0334239	0.0344912	0.0193756	0.0190178	0.0225051

## Sheet: b) AMDIS_Identifications
Supplementary Table S1B: AMDIS identification results
The following table provides the net identification scores for all compounds identified through batch analysis with the Automated Mass Spectral Deconvolution and Identification System (AMDIS v2.71, http://chemdata.nist.gov/mass-spc/amdis/) (Stein, 1999). Deconvoluted spectra and the corresponding retention indexes were matched against a build-in home-made library based on commercial standards inj…
Library & quantification method information							Net identification scores obtained from AMDIS
Metabolites	Derivatization	RI	RT (min)	Trace ion	Class	Compounds	Aqua R1	Aqua R2	Aqua R3	Aqua D/R R1	Aqua D/R R2	Aqua D/R R3	Terr R1	Terr R2	Terr R3	Terr D/R R1	Terr D/R R2	Terr D/R R3
β-Aminoisobutyrate	2tms	1211	13.481	176	AA	3-aminoisobutyrate$2tms	85	82	81	85	83	78	86	86		84	94	85
β-Aminoisobutyrate	3tms	1456	17.1927	248	AA	3-aminoisobutyrate$3tms	98	100	100	100	98	98	100	98	98	98	100	98
α-Aminoadipate	3tms	1707	20.2801	260	AA	α-Aminoadipate$3tms				79		72		80	81
Alanine	2tms	1110	11.4764	116	AA	Alanine$2tms			75	79	80	81	78	79	79	77	80	80
Arginine (unknown derivative)	#1	1635	19.4309	315	AA	Arginine#1 (unknown derivative)							89	88	83	84	86	84
Arginine | Ornithine	#2 (4tms)	1811	21.4204	174	AA	Arginine#2 (Ornithine$4tms)		71		80	74	76	92	91	92	91	89	91
Arginine | Citrulline	#3 (3tms)	1817	21.477	256	AA	Arginine#3 (Citrulline$3tms)							84	86	84	81	82	83
Asparagine (-H2O)	2tms	1496	17.7339	243	AA	Asparagine(-H2O)$2tms				72			79	78	77	79	79	79
Asparagine	3tms	1662	19.7557	231	AA	Asparagine$3tms										71
Aspartate	3tms	1514	17.9623	232	AA	Aspartate$3tms	89	87	84	77	82	75	81	86	82	86	75	80
β-Alanine	2tms	1194	13.1655	176	AA	Beta-Alanine$2tms	86			87	91	84	91	76		87	76	85
β-Alanine	3tms	1425	16.7783	248	AA	Beta-Alanine$3tms	96	94	96	96	94	94	96	93	96	96	96	96
GABA	3tms	1527	18.11	174	AA	GABA$3tms				80	73	90				75
Glutamic acid	pyro	1514	17.9822	156	AA	Glutamate$pyro	93	95	96	95	95	96	91	90	93	93	95	95
Glutamine (-H2O)	3tms	1585	18.8481	227	AA	Glutamine(-H2O)$3tms		80	87	94	94	90	95	94	94	94	93	94
Glutamine	4tms	1725	20.4694	227	AA	Glutamine$4tms				92	84	91	82	77
Glutamine	3tms	1766	20.9221	156	AA	Glutamine$3tms				87	86	82	89	87	75	86	81	76
Isoleucine	2tms	1292	14.837	158	AA	Isoleucine$2tms	93	96	94	88	88	83	91	94	95	80	79
Leucine	2tms	1272	14.5011	158	AA	Leucine$2tms	77	79	81
Lysine	4tms	1915	22.506	156	AA	Lysine$4tms							77		73		72
Phenylalanine	2tms	1622	19.2872	218	AA	Phenylalanine$2tms	82	84	81	77	81		82	87	77
Proline	2tms	1295	14.8996	142	AA	Proline$2tms	94	94	94	94	94	94	94	94	94	94	94	95
Serine	3tms	1357	15.8208	218	AA	Serine$3tms	90	89	85	90	87	88	79	87	78	89	77	82
Threonine	3tms	1382	16.1868	218	AA	Threonine	95	94	95	96	94	94	97	97	95	97	96	95
Tyrosine	3tms	1935	22.6679	218	AA	Tyrosine$3tms								72
Valine	2tms	1217	13.583	144	AA	Valine$2tms	92	88	86	78	79		85	90	88	75	76
Alpha-Tocopherol	1tms	3143	32.3115	502	APO	Alpha-Tocopherol$tms	97	96	91	91	88	88	93	93	95	92	81	91
Phytol	1tms	2168	24.9188	143	APO	Phytol$1tms	82	81	81	80	79	74	84	83	84	79	77	77
C12:0 (Lauric acid)	1tms	1648	19.5893	257	FA	C12:0$1tms	81	88	80	87	86	79	90	86	84	89	90	90
C16:0 (Palmitic acid)	1tms	2041	23.7288	313	FA	C16:0$1tms	95	95	95	94	97	97	95	97	95	97	97	97
C18:0 (Stearic acid)	1tms	2238	25.5392	341	FA	C18:0$1tms	88	86	86	85	82	82	86	85	88	84	81	83
C18:1 (Oleic acid)	1tms	2212	25.3119	339	FA	C18:1a$1tms	85	81	84	85	87	85	79		75	85	86	83
C18:1 (Oleic acid isomer)	1tms	2218	25.3697	339	FA	C18:1b$1tms	87	84	84			91	79	82	76	75		80
C18:2 (Linoleic acid)	1tms	2205	25.2598	337	FA	C18:2$1tms	94	90	88	87	91	95	91	88	89	87	88	91
2-Oxoglutarate	2tms	1568	18.6293	198	OA	2-Oxoglutarate$2tms		73	74			84
Azelaic acid	2tms	1789	21.1769	317	OA	Azelaic-acid$2tms						80	75
Benzoate	1tms	1249	14.1133	179	OA	Benzoate$1tms	91	91		92		78	87	91	91		90
Citrate	4tms	1811	21.4077	273	OA	Citrate$4tms	90	93	94	98	97	96	79		84	92	90	92
Dehydroascorbate	meox2	1866	22.0046	157	OA	Dehydroascorbate#2	94	94	93	83	80		90	90	90	88	90	89
Dehydroascorbate	3tms	1867	22.0005	316	OA	Dehydroascorbate#3	77	78	73						76	84
Fumarate	2tms	1349	15.6791	245	OA	Fumarate$2tms	93	91	87		81		89					81
γ-Hydroxybutyric acid	2tms	1237	13.926	233	OA	GHB$2tms	87	88	88	87	87	87	87	88	87	87	87	87
Glycerate	3tms	1328	15.3775	292	OA	Glycerate$3tms	84	88	81	80	84	97	84		84	89	83	83
Glycolate	2tms	1082	10.9041	147	OA	Glycolate$2tms	94	95	93	93	93	92	93	94	94	93	94	93
Malate	3tms	1483	17.5471	233	OA	Malate$3tms	93	96	94	92	92	91	94	91	92	89	93	94
Oxalate	2tms	1139	12.0614	147	OA	Oxalate$2tms	95	94	94	94	95	94	95	95	94	95	94	95
Pipecolate	2tms	1363	15.903	156	OA	Pipecolate$2tms	72	76		95	89	95
Succinate	2tms	1312	15.1437	147	OA	Succinate$2tms	93	95	92	85	85	95	85	90	88	89	85	87
Threonate	4tms	1553	18.4558	292	OA	Threonate$4tms	77					71	84	81	81	82
Uracil	2tms	1334	15.4799	241	OTHER	Uracil$3tms	79	87	85	84	86	78	87	86	83		86	85
Alcenenitrile	1tms	2497	27.6788	55	OTHER	Alcenenitrile$1tms	92	87	94	95	89	86	94	73	82	94	90	88
Allantoin	1tms	1877	22.1086	331	OTHER	Allantoin$1tms									81
Arabitol	5tms	1711	20.349	217	OTHER	Arabitol$5tms	91	86	88	88	86	84			76	87	86	84
Glycerol	3tms	1274	14.5405	205	OTHER	Glycerol$3tms	94	96	96	93	96	93	93	93	96	93	95	97
Hydroxylamine	3tms	1121	11.7017	249	OTHER	Hydroxylamine$3tms	73	77	76	74	76	77	74	76	74	76	77	77
Mannitol	6tms	1924	22.5919	319	OTHER	Mannitol$6tms	85	83	85	82	78	79	84	81	88	81	78	82
myo-inositol	6tms	2089	24.1724	217	OTHER	myo-inositol$6tms	97	97	97	97	97	98	96	97	96	99	97	97
Putrescine	4tms	1735	20.5868	174	OTHER	Putrescine$4tms							92	94	94	92	88	88
Fructose-6-Phosphate	6tms / meox1	2298	26.0537	315	PHOSPHO	Fructose-6-P$meox1				79	73	92
Glucose-6-Phosphate	6tms / meox1	2310	26.1628	387	PHOSPHO	Glucose-6-P$meox1	79	78	73	86	82	88				73	77	75
Glucose-6-Phosphate	6tms / meox2	2330	26.3349	387	PHOSPHO	Glucose-6-P$meox2				78	82	88
Glycerol-2-Phosphate	4tms	1716	20.3711	299	PHOSPHO	Glycerol-2-P$4tms	87	86	86	87	88	87	87	87	88	87	87	87
Glycerol-3-Phosphate	4tms	1752	20.7733	357	PHOSPHO	Glycerol-3-P$4tms	93	94	95	95	95	95	93	95	93	95	93	95
Myo-inositol-1-Phosphate	7tms	2408	26.9934	318	PHOSPHO	Myo-inositol-1P$7tms	84	81	81	80	75	75	81	81	82	79	75	76
Phosphate	3tms	1270	14.4767	299	PHOSPHO	Phosphate$3tms	88	90	90	91	91	90	90	90	90	90	90	90
Trehalose-6-Phosphate	9tms	3174	32.5221	315	PHOSPHO	Trehalose-6P$9tms			83	100	94	97				75	70
Arabinose	4tms / meox1	1656	19.6814	217	SUG	Arabinose$meox1	79	75	77	75	82	78						71
Fructose	5tms / meox1	1865	21.9768	217	SUG	Fructose$meox1	90	92	92	90	94	93	89	79	90	94	93	93
Fructose	5tms / meox2	1874	22.0755	217	SUG	Fructose$meox2	90	91	88	80	87	85	76	71	78	89	87	87
Galactose	5tms / meox1	1884	22.1806	319	SUG	Galactose$meox1	87	92	90	89	95	96	89	87	87	93	93	93
Glucopyranose(-H2O)	4tms	1760	20.8617	217	SUG	Glucopyranose(-H2O)$4tms	94	94	93	93	93	93	84	87	86	83	90	88
Glucopyranose	5tms	1969	23.0367	204	SUG	Glucopyranose$5tms			76	71		78
Glucose	5tms / meox1	1890	22.2419	319	SUG	Glucose$meox1	90		90	87			82	84	86
Glucose	5tms / meox2	1910	22.4459	319	SUG	Glucose$meox2	74	82	81	72	83	89				85	81	81
Levoglucosan	3tms	1697	20.1605	204	SUG	Levoglucosan$3tms	82	86	86	81	85	93	79	82	82	81	88	87
Maltose	8tms / meox1	2739	29.5046	361	SUG	Maltose$meox1	85	85	84	84	84	83	76	73	78	86	84	85
Maltose	8tms / meox2	2763	29.7063	361	SUG	Maltose$meox2			73		79					82	78	81
Sucrose	8tms	2636	28.7465	437	SUG	Sucrose$8tms	99	93	99	88	86	84	91	87	91	94	96	96
Trehalose	8tms	2739	29.5404	361	SUG	Trehalose$8tms			72				79	76		82	79	77
Sorbitol_13C6	6tms	1932	22.6591	323	STD	Sorbitol-13C6$6tms	92	93	91	91	91	87	90	88	93	91	88	92

## Sheet: c) Retention_times
Supplemental Table S1C: Experiment retention times for all peaks integrated with Xcalibur
Library and quantification method information							Retention times (RT) of integrated peaks (min)
Metabolites	Derivatization	RI	RT (min)	Trace ion	Class	Compounds	Aqua R1	Aqua R2	Aqua R3	Aqua D/R R1	Aqua D/R R2	Aqua D/R R3	Terr R1	Terr R2	Terr R3	Terr D/R R1	Terr D/R R2	Terr D/R R3
β-Aminoisobutyrate	2tms	1211	13.481	176	AA	3-aminoisobutyrate$2tms	13.4876	13.4808	13.4806	13.4819	13.4807	13.4778	13.4785	13.4803	13.4851	13.4807	13.4786	13.479
β-Aminoisobutyrate	3tms	1456	17.1927	248	AA	3-aminoisobutyrate$3tms	17.1951	17.1951	17.1949	17.1962	17.1883	17.1887	17.1928	17.1946	17.196	17.1916	17.1896	17.19
4-Hydroxyproline	3tms	1521	18.0519	230	AA	4-Hydroxyproline$3tms	18.0556	18.0523	18.0555	18.0534	18.0488	18.0459	18.0568	18.0484	18.0566	18.0522	18.0467	18.0505
α-Aminoadipate	3tms	1707	20.2801	260	AA	α-Aminoadipate$3tms	20.2836	20.2836	20.28	20.2813	20.2767	20.2772	20.2813	20.2797	20.2845	20.2801	20.2746	20.2785
Alanine	2tms	1110	11.4764	116	AA	Alanine$2tms	11.4807	11.4773	11.4772	11.4784	11.4739	11.4709	11.4784	11.4734	11.4816	11.4772	11.4718	11.4756
Alanine	3tms	1357	15.8248	262	AA	Alanine$3tms	15.8311	15.8278	15.8242	15.8254	15.8209	15.8214	15.8255	15.8239	15.8286	15.8242	15.8222	15.8226
Arginine (unknown derivative)	#1	1635	19.4309	315	AA	Arginine#1 (unknown derivative)	19.4366	19.4333	19.4331	19.4344	19.4264	19.4303	19.4309	19.4294	19.4341	19.4297	19.4243	19.4281
Arginine | Ornithine	#2 (4tms)	1811	21.4204	174	AA	Arginine#2 (Ornithine$4tms)	21.4264	21.4231	21.4229	21.4208	21.4162	21.4167	21.4208	21.4226	21.424	21.4196	21.4141	21.4179
Arginine | Citrulline	#3 (3tms)	1817	21.477	256	AA	Arginine#3 (Citrulline$3tms)	Manual integration			21.4786	21.474	21.4779	21.4786	21.4804	21.4818	21.474	21.4719	21.4758
Arginine | Ornithine	#4 (5tms)	2034	23.6639	214	AA	Arginine#4 (Ornithine$3tms)	Manual int.	23.6646	23.6678	23.6623	23.6611	23.6616	23.6657	23.6675	23.6689	23.6611	23.659	23.6629
Asparagine (-H2O)	2tms	1496	17.7339	243	AA	Asparagine(-H2O)$2tms	17.7359	17.7359	17.7358	17.737	17.7325	17.7295	17.7336	17.7354	17.7368	17.7324	17.7304	17.7308
Asparagine	3tms	1662	19.7557	231	AA	Asparagine$3tms	19.7598	19.7598	19.746	19.7575	19.7529	19.7534	19.7541	19.7593	19.7607	19.7563	19.7508	19.758
Aspartate	3tms	1514	17.9623	232	AA	Aspartate$3tms	17.9638	17.9638	17.9637	17.9649	17.9604	17.9608	17.9615	17.9633	17.9681	17.9603	17.9583	17.9587
Aspartate	4tms	1725	20.4765	205	AA	Aspartate$4tms	20.4809	20.4775	20.4773	20.4786	20.474	20.4711	20.4786	20.477	20.4818	20.474	20.4719	20.4757
β-Alanine	2tms	1194	13.1655	176	AA	Beta-Alanine$2tms	13.1678	13.1678	13.1677	13.1689	13.1644	13.1614	13.1655	13.1639	13.1687	13.1643	13.1623	13.1627
β-Alanine	3tms	1425	16.7783	248	AA	Beta-Alanine$3tms	16.7835	16.7801	16.78	16.7778	16.7767	16.7737	16.7778	16.7797	16.7844	16.7766	16.7746	16.775
GABA	3tms	1527	18.11	174	AA	GABA$3tms	18.1169	18.1135	18.1099	18.1112	18.11	18.1071	18.1146	18.1096	18.1144	18.1066	18.1045	18.1016
Glutamic acid	pyro	1514	17.9822	156	AA	Glutamate$pyro	17.9842	17.9842	17.9841	17.9853	17.9774	17.9779	17.9819	17.9838	17.9885	17.9807	17.9787	17.9791
Glutamine (-H2O)	3tms	1585	18.8481	227	AA	Glutamine(-H2O)$3tms	Manual int.	18.8482	18.8514	18.8493	18.8448	18.8452	18.8493	18.8511	18.8525	18.8481	18.8426	18.8465
Glutamine	4tms	1725	20.4694	227	AA	Glutamine$4tms	20.4332	20.4673	20.4773	20.4752	20.4706	20.4711	20.4752	20.4736	20.4784	20.474	20.4719	20.4655
Glutamine	3tms	1766	20.9221	156	AA	Glutamine$3tms	20.9264	20.9197	20.9229	20.9242	20.9196	20.9201	20.9242	20.9226	20.9274	20.9196	20.9175	20.9213
Glycine	3tms	1304	15.0431	174	AA	Glycine$3tms	15.0454	15.0454	15.0453	15.0465	15.042	15.039	15.0431	15.0415	15.0463	15.0419	15.0399	15.0403
Isoleucine	2tms	1292	14.837	158	AA	Isoleucine$2tms	14.8413	14.8379	14.8378	14.839	14.8345	14.8315	14.839	14.8374	14.8422	14.8378	14.8324	14.8328
Leucine	2tms	1272	14.5011	158	AA	Leucine$2tms	14.5046	14.5012	14.501	14.5057	14.4977	14.4982	14.5023	14.5007	14.5055	14.5011	14.4956	14.4995
Lysine	4tms	1915	22.506	156	AA	Lysine$4tms	22.5115	22.5081	22.5114	22.5058	22.5013	22.5017	22.5058	22.5076	22.5124	22.5046	22.4992	22.503
Methionine	2tms	1514	17.9598	176	AA	Methionine$2tms	17.9638	17.9638	17.9603	17.9615	17.957	17.9574	17.9615	17.9599	17.9613	17.9569	17.9549	17.9587
Phenylalanine	2tms	1622	19.2872	218	AA	Phenylalanine$2tms	19.2904	19.287	19.2868	19.2915	19.2835	19.284	19.2881	19.2865	19.2913	19.2869	19.2848	19.2853
Proline	2tms	1295	14.8996	142	AA	Proline$2tms	14.9025	14.9026	14.899	14.9003	14.8991	14.8962	14.9003	14.8987	14.9035	14.899	14.897	14.8974
Serine	3tms	1357	15.8208	218	AA	Serine$3tms	15.8243	15.8209	15.8208	15.822	15.8175	15.8179	15.8221	15.8205	15.8252	15.8208	15.8188	15.8192
Serine	4tms	1568	18.6349	276	AA	Serine$4tms	18.6373	18.6339	18.6371	18.6384	18.6339	18.6309	18.635	18.6334	18.6416	18.6338	18.6318	18.6322
Threonine	3tms	1382	16.1868	218	AA	Threonine$3tms	16.1917	16.1883	16.1881	16.1894	16.1848	16.1853	16.1894	16.1844	16.1892	16.1848	16.1827	16.1832
Tyrosine	3tms	1935	22.6679	218	AA	Tyrosine$3tms	22.6714	22.668	22.6712	22.6691	22.6645	22.6616	22.6691	22.6709	22.6723	22.6679	22.6624	22.6663
Valine	2tms	1217	13.583	144	AA	Valine$2tms	13.5862	13.5828	13.5826	13.5839	13.5828	13.5798	13.5839	13.5823	13.5871	13.5827	13.5806	13.5811
Alpha-Tocopherol	1tms	3143	32.3115	502	APO	Alpha-Tocopherol$tms	32.3178	32.3144	32.3108	32.3121	32.3075	32.308	32.3121	32.3139	32.3153	32.3109	32.3054	32.3093
Beta-sitosterol	1tms	3341	33.6992	396	APO	Beta-sitosterol$1tms	33.7124	33.7022	33.6884	33.6999	33.6953	33.6958	33.6965	33.6983	33.7031	33.6987	33.7034	33.6971
Campesterol	1tms	3261	33.1301	382	APO	Campesterol$1tms	33.1307	33.1341	33.1272	33.1387	33.1273	33.1278	33.1284	33.1336	33.1384	33.1238	33.1184	33.1324
Ergosterol	1tms	3243	33.0051	363	APO	Ergosterol$1tms	33.0117	33.0083	33.0047	33.006	33.0048	33.0019	33.0026	33.0078	33.0092	33.0048	32.9959	33.0032
Stigmasterol	1tms	3285	33.3007	255	APO	Stigmasterol$1tms	33.311	33.2974	33.3074	33.2985	33.2906	33.3012	33.2951	33.3105	33.2949	33.2973	33.3123	33.2923
Phytol	1tms	2168	24.9188	143	APO	Phytol$1tms	24.9231	24.9197	24.9196	24.9208	24.9163	24.9133	24.9208	24.9192	24.924	24.9162	24.9142	24.918
C12:0 (Lauric acid)	1tms	1648	19.5893	257	FA	C12:0$1tms	19.5931	19.5897	19.5929	19.5908	19.5863	19.5867	19.5908	19.5926	19.594	19.5862	19.5841	19.5846
C14:0 (Myristic acid)	1tms	1844	21.7555	285	FA	C14:0$1tms	21.7598	21.7564	21.7562	21.7575	21.753	21.7534	21.7541	21.7559	21.7607	21.7529	21.7509	21.7547
C16:0 (Palmitic acid)	1tms	2041	23.7288	313	FA	C16:0$1tms	23.7326	23.7292	23.7325	23.7303	23.7258	23.7262	23.7303	23.7287	23.7335	23.7257	23.7237	23.7275
C18:0 (Stearic acid)	1tms	2238	25.5392	341	FA	C18:0$1tms	25.5422	25.5388	25.542	25.5399	25.5353	25.5358	25.5433	25.5417	25.5431	25.5387	25.5332	25.5371
C18:1 (Oleic acid)	1tms	2212	25.3119	339	FA	C18:1a$1tms	25.3177	25.3143	25.3141	25.312	25.3074	25.3079	25.3154	25.3104	25.3152	25.3108	25.3087	25.3092
C18:1 (Oleic acid isomer)	1tms	2218	25.3697	339	FA	C18:1b$1tms	25.3755	25.3721	25.3685	25.3698	25.3687	25.3657	25.3698	25.3716	25.3764	25.3686	25.3632	25.367
C18:2 (Linoleic acid)	1tms	2205	25.2598	337	FA	C18:2$1tms	25.2632	25.2633	25.2631	25.261	25.2564	25.2569	25.261	25.2594	25.2642	25.2564	25.2543	25.2581
C18:3 (Linolenic acid)	1tms	2212	25.3182	335	FA	C18:3$1tms	25.3245	25.3211	25.3209	25.3188	25.3142	25.3147	25.3188	25.3172	25.322	25.3176	25.3121	25.316
2-Oxoglutarate	2tms	1568	18.6293	198	OA	2-Oxoglutarate$2tms	18.6339	18.6305	18.6303	18.6316	18.6271	18.6275	18.6282	18.63	18.6348	18.627	18.6249	18.6254
Aconitate	3tms	1740	20.6354	229	OA	Aconitate$3tms	Manual int.	20.6408	20.6372	20.6351	20.6339	20.631	20.635	20.6335	20.6416	20.6406	20.6318	20.6288
Azelaic acid	2tms	1789	21.1769	317	OA	Azelaic-acid$2tms	21.1815	21.1748	21.1814	21.1793	21.1747	21.1752	21.1759	21.1777	21.1791	21.1747	21.1726	21.1764
Benzoate	1tms	1249	14.1133	179	OA	Benzoate$1tms	14.1168	14.1134	14.1133	14.1145	14.1134	14.1104	14.1111	14.1129	14.1177	14.1133	14.1113	14.1117
Citrate	4tms	1811	21.4077	273	OA	Citrate$4tms	21.4128	21.4095	21.4093	21.4072	21.4026	21.4031	21.4072	21.4124	21.4138	21.406	21.4005	21.4077
Dehydroascorbate	meox2	1866	22.0046	157	OA	Dehydroascorbate#2	22.0047	22.0013	22.0045	22.0024	21.9945	22.0391	22.0024	22.0042	22.0056	22.0012	21.9958	21.9996
Dehydroascorbate	3tms	1867	22.0005	316	OA	Dehydroascorbate#3	22.0013	22.0013	22.0045	21.999	21.9979	Manual int.	21.999	22.0008	22.0056	21.9978	21.9958	22.003
Dehydroascorbate-Dimer	meox2-dimer	1840	21.7234	316	OA	DHA-dimer$2meox	21.7292	21.7258	21.7256	21.7235	21.7189	21.716	21.7235	21.7253	21.7301	21.7223	21.7202	21.7207
Fumarate	2tms	1349	15.6791	245	OA	Fumarate$2tms	15.6849	15.6815	15.6779	15.6826	15.678	15.6751	15.6792	15.6776	15.6824	15.678	15.6759	15.6763
Galacturonate	meox1	1937	22.711	333	OA	Galacturonate$meox1	22.6952	22.702	22.6984	22.6929	22.6917	22.6888	22.7439	22.6913	22.6995	22.7495	22.7407	22.7377
Galacturonate	meox2	1957	22.9037	333	OA	Galacturonate$meox2	22.8857	22.9129	22.8821	Manual int.	22.8686	22.8963	22.9004	22.9226	22.9172	22.906	22.9107	22.9384
γ-Hydroxybutyric acid	2tms	1237	13.926	233	OA	GHB$2tms	13.9297	13.9264	13.9262	13.9275	13.9229	13.9234	13.9275	13.9259	13.9307	13.9262	13.9208	13.9246
Glycerate	3tms	1328	15.3775	292	OA	Glycerate$3tms	15.3821	15.3788	15.3786	15.3799	15.3753	15.3758	15.3765	15.3783	15.3797	15.3786	15.3732	15.3736
Glycolate	2tms	1082	10.9041	147	OA	Glycolate$2tms	10.9093	10.9059	10.9023	10.907	10.9059	10.8995	10.9036	10.902	10.9068	10.9058	10.9003	10.9008
Lactate	2tms	1064	10.1623	191	OA	Lactate$2tms	10.1678	10.161	10.1608	10.1655	10.1609	10.158	10.1655	10.1605	10.1653	10.1609	10.1588	10.1627
β-Lactate	2tms	1151	12.3026	219	OA	Beta-lactate$2tms	12.3039	12.3005	12.3037	12.3084	12.3004	12.3009	12.305	12.3034	12.3082	12.3004	12.2949	12.3021
Malate	3tms	1483	17.5471	233	OA	Malate$3tms	17.5488	17.5489	17.5487	17.55	17.5454	17.5425	17.5466	17.5484	17.5532	17.5453	17.5433	17.5437
Oxalate	2tms	1139	12.0614	147	OA	Oxalate$2tms	12.0658	12.0624	12.0622	12.0635	12.0589	12.056	12.0635	12.0619	12.0667	12.0623	12.0568	12.0572
Pipecolate	2tms	1363	15.903	156	OA	Pipecolate$2tms	15.906	15.9026	15.9024	15.9037	15.8991	15.8996	15.9105	15.9021	15.9069	15.9025	15.9004	15.9008
Succinate	2tms	1312	15.1437	147	OA	Succinate$2tms	15.1474	15.1441	15.1439	15.1452	15.1406	15.1411	15.1452	15.1436	15.1484	15.1439	15.1419	15.1389
Threonate	3tms	1553	18.4558	292	OA	Threonate$3tms	18.4604	18.4536	18.4569	18.4581	18.4536	18.454	18.4547	18.4599	18.4579	18.4535	18.4515	18.4553
Adenine	2tms	1862	21.9544	264	OTHER	Adenine$2tms	21.9571	21.9571	21.9535	21.9548	21.9536	21.9507	21.9548	21.9566	21.9614	21.9536	21.9481	21.952
Uracil	2tms	1334	15.4799	241	OTHER	Uracil$3tms	15.4842	15.4808	15.4806	15.4819	15.4808	15.4778	15.4785	15.4769	15.4817	15.4807	15.4786	15.4757
Urea	3tms	1184	12.9767	171	OTHER	Urea$3tms	12.9807	12.9774	12.9738	12.9785	12.9773	12.9744	12.9785	12.9769	12.9817	12.9772	12.9718	12.9722
Alcenenitrile	1tms	2497	27.6788	55	OTHER	Alcenenitrile$1tms	27.6816	27.6817	27.6781	27.6794	27.6748	27.6753	27.6794	Manual int.	27.6826	27.6816	27.6727	27.6799
Allantoin	1tms	1877	22.1086	331	OTHER	Allantoin$1tms	22.1067	22.1068	22.1066	22.1079	22.1169	22.1038	22.1079	22.1097	22.1145	22.1066	22.1012	22.1152
Allantoin	2tms	1899	22.4944	518	OTHER	Allantoin$2tms	22.4911	22.4911	22.4977	22.5092	22.4945	22.5017	22.4956	22.511	22.4886	22.4944	22.489	22.469
Arabitol	5tms	1711	20.349	217	OTHER	Arabitol$5tms	20.355	20.3482	20.3515	20.3493	20.3482	20.3452	20.3527	20.3477	20.3525	20.3481	20.3427	20.3465
Galactitol	6tms	1931	22.6602	319	OTHER	Galactitol$6tms	22.6612	22.6612	22.6644	22.6623	22.6543	22.6616	22.6623	22.6573	22.6655	22.6577	22.6522	22.6629
Glycerol	3tms	1274	14.5405	205	OTHER	Glycerol$3tms	14.5454	14.542	14.5418	14.5431	14.5386	14.5356	14.5431	14.5415	14.5429	14.5385	14.5364	14.5369
Hydroxylamine	3tms	1121	11.7017	249	OTHER	Hydroxylamine$3tms	11.7086	11.7018	11.7017	11.7029	11.6984	11.6988	11.7029	11.7013	11.7061	11.7017	11.6963	11.7001
Lactitol	9tms	2763	29.7054	204	OTHER	Lactitol$9tms	29.7123	29.7089	29.7053	29.71	29.7055	29.6991	29.6998	29.705	29.703	29.7054	29.7034	29.7072
Mannitol	6tms	1924	22.5919	319	OTHER	Mannitol$6tms	22.5965	22.5932	22.593	22.5943	22.5863	22.5868	22.5943	22.5927	22.5975	22.5896	22.5876	22.5914
myo-inositol	6tms	2089	24.1724	217	OTHER	myo-inositol$6tms	24.1782	24.1748	24.1746	24.1725	24.168	24.1684	24.1725	24.1709	24.1791	24.1713	24.1659	24.1731
Putrescine	4tms	1735	20.5868	174	OTHER	Putrescine$4tms	20.5897	20.5863	20.5896	20.5874	20.5829	20.5833	20.5908	20.5892	20.5906	20.5862	20.5808	20.5846
Ribitol	5tms	1721	20.4094	319	OTHER	Ribitol$5tms	20.4128	20.4095	20.4127	20.414	20.4094	20.4031	20.414	20.4056	20.4104	20.4059	20.4073	20.4077
Sorbitol	6tms	1931	22.6602	319	OTHER	Sorbitol$6tms	22.6612	22.6612	22.6644	22.6623	22.6543	22.6582	22.6623	22.6573	22.6655	22.6577	22.6556	22.6629
Volemitol	5tms	2211	25.3128	319	OTHER	Volemitol$5tms	25.3211	25.3143	25.3141	25.3086	25.304	25.3113	25.3188	25.3172	25.3152	25.3142	25.3019	25.3126
Fructose-6-Phosphate	6tms / meox1	2298	26.0537	315	PHOSPHO	Fructose-6-P$meox1	26.049	26.0558	26.0556	26.0501	26.0489	26.046	26.0637	26.0621	26.0567	26.0591	26.0502	26.0473
Glucose-6-Phosphate	6tms / meox1	2310	26.1628	387	PHOSPHO	Glucose-6-P$meox1	26.1646	26.1646	26.1645	26.1624	26.1578	26.1583	26.1726	26.1641	26.1655	26.1645	26.1557	26.1595
Glucose-6-Phosphate	6tms / meox2	2330	26.3349	387	PHOSPHO	Glucose-6-P$meox2	26.3415	26.3381	26.3379	26.3324	26.3279	26.3283	26.3426	26.3376	26.339	26.338	26.3292	26.3262
Glycerol-2-Phosphate	4tms	1716	20.3711	299	PHOSPHO	Glycerol-2-P$4tms	20.3754	20.372	20.3753	20.3731	20.3686	20.3656	20.3731	20.3715	20.3729	20.3685	20.3665	20.3703
Glycerol-3-Phosphate	4tms	1752	20.7733	357	PHOSPHO	Glycerol-3-P$4tms	20.7768	20.7734	20.7732	20.7745	20.77	20.7704	20.7745	20.7763	20.7777	20.7733	20.7678	20.7717
Myo-inositol-1-Phosphate	7tms	2408	26.9934	318	PHOSPHO	Myo-inositol-1P$7tms	26.998	26.9946	26.9944	26.9957	26.9911	26.9882	26.9957	26.9941	26.9955	26.9945	26.989	26.9895
Phosphate	3tms	1270	14.4767	299	PHOSPHO	Phosphate$3tms	14.4808	14.4774	14.4772	14.4785	14.4739	14.4744	14.4785	14.4769	14.4783	14.4773	14.4718	14.4756
Trehalose-6-Phosphate	9tms	3174	32.5221	315	PHOSPHO	Trehalose-6P$9tms	32.5287	32.5253	32.5251	32.523	32.5218	32.5189	32.5264	32.5248	32.5194	32.5252	32.5129	32.5134
Unknown(bis-glycerol-P)	-	2182	25.0469	357	PHOSPHO	Unk(bis-glycerol-P)	25.0524	25.049	25.0488	25.0467	25.0421	25.0426	25.0501	25.0485	25.0533	25.0455	25.04	25.0438
Arabinose	4tms / meox1	1656	19.6814	217	SUG	Arabinose$meox1	19.6849	19.6816	19.6848	19.6827	19.6781	19.6786	19.6827	19.6845	19.6858	19.678	19.676	19.6798
Fructose	5tms / meox1	1865	21.9768	217	SUG	Fructose$meox1	21.9809	21.9775	21.9807	21.9786	21.974	21.9711	21.9786	21.977	21.9818	21.974	21.9719	21.9758
Fructose	5tms / meox2	1874	22.0755	217	SUG	Fructose$meox2	22.0795	22.0761	22.0794	22.0773	22.0693	22.0698	22.0772	22.0756	22.0838	22.076	22.0672	22.0744
Galactose	5tms / meox2	1884	22.1806	319	SUG	Galactose$meox1	22.185	22.1782	22.1848	22.1827	22.1781	22.1786	22.1827	22.1811	22.1859	22.1781	22.1726	22.1799
Galactose	5tms / meox2	1907	22.4128	319	SUG	Galactose$meox2	22.4197	22.4129	22.4127	22.4106	22.4094	22.4065	22.4174	22.4158	22.4172	22.4128	22.4073	22.4112
Galactosylglycerol	6tms	2304	26.1113	204	SUG	Galactosylglycerol$6tms	26.117	26.1136	26.1134	26.1113	26.1068	26.1072	26.1147	26.1131	26.1145	26.1101	26.1047	26.1085
Glucopyranose(-H2O)	4tms	1760	20.8617	217	SUG	Glucopyranose(-H2O)$4tms	20.8652	20.8618	20.8617	20.8629	20.8584	20.8589	20.8629	20.8647	20.8661	20.8617	20.8563	20.8601
Glucopyranose	5tms	1969	23.0367	204	SUG	Glucopyranose$5tms	23.0387	23.0353	23.042	23.0365	23.0319	23.0324	23.0364	23.0417	23.043	23.0352	23.0298	23.037
Glucose	5tms / meox1	1890	22.2419	319	SUG	Glucose$meox1	22.2462	22.2428	22.246	22.2439	22.236	22.2364	22.2405	22.2457	22.2471	22.2393	22.2373	22.2411
Glucose	5tms / meox2	1910	22.4459	319	SUG	Glucose$meox2	22.4503	22.4469	22.4501	22.448	22.44	22.4439	22.448	22.4498	22.4512	22.4434	22.4379	22.4418
Levoglucosan	3tms	1697	20.1605	204	SUG	Levoglucosan$3tms	20.1645	20.1612	20.161	20.1623	20.1577	20.1582	20.1623	20.1607	20.1654	20.161	20.1556	20.156
Maltose	8tms / meox1	2739	29.5046	361	SUG	Maltose$meox1	Not Found									29.5047	29.5027	29.5065
Maltose	8tms / meox2	2763	29.7063	361	SUG	Maltose$meox2	29.7021	29.7055	29.7019	29.7066	29.7021	29.7025	29.7134	29.705	29.7166	29.7088	29.7034	29.7072
Rhamnose	4tms / meox1	1710	20.3161	277	SUG	Rhamnose$meox1	20.3142	20.321	20.314	20.3221	20.3142	20.3146	20.3187	20.3103	20.3185	20.3141	20.3121	20.3193
Rhamnose	4tms / meox2	1719	20.4105	277	SUG	Rhamnose$meox2	20.4128	20.4095	20.4093	20.414	20.4094	20.4031	20.414	20.4158	20.4172	20.4093	20.4005	20.4111
Ribose	4tms / meox1	1671	19.8243	217	SUG	Ribose$4tms	19.8278	19.8244	19.8276	19.8255	19.821	19.8248	19.8255	19.8239	19.8287	19.8209	19.8188	19.8227
Sucrose	8tms	2636	28.7465	437	SUG	Sucrose$8tms	28.7565	28.7599	28.7529	28.7406	28.7395	28.7331	28.744	28.7458	28.7472	28.7496	28.7476	28.7412
Trehalose	8tms	2739	29.5404	361	SUG	Trehalose$8tms	29.5456	29.5422	29.5387	29.54	29.5354	29.5427	29.5434	29.5452	29.5431	29.5319	29.5367	29.5405
Unknown_sugar	-	1677	19.9306	204	SUG	Unk(Sug)	19.9366	19.9299	19.9297	19.9344	19.9264	19.9269	19.9344	19.9328	19.9376	19.9297	19.9243	19.9247
Xylose	4tms / meox	1649	19.597	217	SUG	Xylose$4tms-meox	19.5965	19.5999	19.5997	19.601	19.5965	19.5969	19.5942	19.5892	19.5974	19.5998	19.5944	19.5982
Sorbitol_13C6	6tms	1932	22.6591	323	STD	Sorbitol-13C6$6tms	22.6612	22.6612	22.661	22.6589	22.6577	22.6582	22.6589	22.6607	22.6655	22.6577	22.6522	22.6561
Valine_13C5_15N	2tms	1217	13.5802	149	STD	Valine_13C5_15N$2tms	13.5862	13.5828	13.5792	13.5805	13.5794	13.5764	13.5805	13.5789	13.5837	13.5793	13.5772	13.5777
Unk(1261/184)		1261	14.3273	184	UNK	Unk(1261/184)	14.3311	14.3277	14.3276	14.3288	14.3243	14.3247	14.3288	14.3272	14.332	14.3276	14.3256	14.3226
Unk(1368/288)		1368	15.9782	288	UNK	Unk(1368/288)	15.9842	15.9774	15.9806	15.9819	15.974	15.9744	15.9785	15.9769	15.9817	15.9773	15.9752	15.9757
Unk(1393/174)		1393	16.3478	174	UNK	Unk(1393/174)	16.3515	16.3516	16.348	16.3493	16.3447	16.3452	16.3459	16.3477	16.3525	16.3481	16.3426	16.3464
Unk(1486/244)		1486	17.5986	244	UNK	Unk(1486/244)	17.6033	17.5999	17.5997	17.601	17.5964	17.5935	17.5976	17.5994	17.6042	17.5964	17.5943	17.5981
Unk(1549/247)		1549	18.4002	247	UNK	Unk(1549/247)	18.4026	18.4026	18.4024	18.4037	18.3958	18.3962	18.4003	18.4021	18.4069	18.3991	18.3937	18.3975
Unk(1628/244)		1628	19.3617	244	UNK	Unk(1628/244)	19.3652	19.3618	19.365	19.3629	19.3584	19.3588	19.3629	19.3647	19.3661	19.3583	19.3563	19.3601
Unk(1743/256)		1743	20.6803	256	UNK	Unk(1743/256)	20.6815	20.6816	20.6814	20.6827	20.6781	20.6786	20.6827	20.6811	20.6825	20.6781	20.676	20.6798
Unk(1838/123)		1838	21.6778	123	UNK	Unk(1838/123)	21.6816	21.6782	21.678	21.6793	21.6747	21.6752	21.6793	21.6811	21.6825	21.6747	21.6726	21.6764
Unk(1879/319)		1879	22.1282	319	UNK	Unk(1879/319)	22.1305	22.1306	22.1338	22.1317	22.1237	22.1208	22.1283	22.1301	22.1349	22.1237	22.125	22.1254
Unk(1918/380)		1918	22.5332	380	UNK	Unk(1918/380)	22.5353	22.5353	22.5352	22.533	22.5319	22.5289	22.533	22.5348	22.5396	22.5318	22.5264	22.5336
Unk(1963/375)		1963	22.9766	375	UNK	Unk(1963/375)	22.9809	22.9741	22.9807	22.9752	22.9741	22.9711	22.9786	22.977	22.9818	22.9774	22.972	22.9758
Unk(1990/380)		1990	23.2509	380	UNK	Unk(1990/380)	23.2564	23.253	23.2529	23.2507	23.2462	23.2466	23.2507	23.2525	23.2573	23.2495	23.2441	23.2513

## Sheet: d) Statistics
Supplementary Table S1D: Statistical evaluation of the data
Statistical evaluation of the data was performed with R using a 2 way ANOVA model with the strains and treatment as factors. The calculated P-values were submitted to the Benjamini-Hochberg false discovery rate correction (FDR). In the "log ratios" columns, blue and red background indicate log 2 ratios below -1 and above 1, respectively. FDR corrected 2-way ANOVA P-values below 0.05 are marked in…
Metabolites	Averages				Fold changes				Log ratios (base 2)				2 way ANOVA P-values			P-values after FDR correction
	Aqua	Aqua D/R	Terr	Terr D/R	Aqua / Aqua D/R	Terr / Aqua	Terr / Terr D/R	Terr D/R /Aqua D/R	Aqua / Aqua D/R	Terr / Aqua	Terr / Terr D/R	Terr D/R / Aqua D/R	Strain effect	Treatment effect	Interaction Strain : Treatment	Strain effect	Treatment effect	Interaction Strain : Treatment
3-aminoisobutyrate$2tms	0.0047557	0.00530532	0.00909319	0.00720818	0.896403	1.91206	1.26151	1.35867	-0.157781	0.935129	0.335151	0.442197	0.0289174	0.585176	0.330148	0.0534534	0.697882	0.402781
3-aminoisobutyrate$3tms	0.139516	0.141924	0.225142	0.1501	0.983029	1.61374	1.49995	1.0576	-0.0246937	0.690411	0.584917	0.0808	0.00926631	0.0298043	0.0227383	0.02133	0.0727226	0.0470181
4-Hydroxyproline$3tms	0.00347687	0.00495796	0.00667825	0.00396616	0.70127	1.92077	1.68381	0.799958	-0.511959	0.941683	0.751729	-0.322004	0.0155093	0.126301	0.000399235	0.0315356	0.217024	0.00221394
α-Aminoadipate$3tms	0.00104939	0.0104237	0.0116334	0.00251149	0.100673	11.0859	4.63208	0.240939	-3.31226	3.47066	2.21166	-2.05326	0.118063	0.872711	1.99e-06	0.175655	0.917851	6.06e-05
Alanine$2tms	0.12964	0.582155	0.984585	0.579304	0.222689	7.59478	1.6996	0.995102	-2.1669	2.92501	0.765196	-0.00708317	0.000300709	0.745348	0.000287534	0.00118343	0.826659	0.00179063
Alanine$3tms	0.018135	0.0549406	0.123376	0.0871205	0.330084	6.8032	1.41615	1.58572	-1.5991	2.76621	0.501977	0.665139	0.00106219	0.984542	0.0290511	0.00323969	0.989045	0.0562576
Arginine#1 (unknown derivative)	0.00120488	0.00475801	0.037189	0.0222625	0.253232	30.8652	1.67047	4.67896	-1.98147	4.94791	0.740256	2.22619	9.86e-12	1.97e-06	4.56e-08	1.2e-09	3.43e-05	5.56e-06
Arginine#2 (Ornithine$4tms)	0.00640143	0.0282335	0.3102	0.158625	0.226732	48.458	1.95556	5.61832	-2.14094	5.59866	0.967582	2.49014	9.73e-10	1.17e-05	1.3e-06	5.94e-08	0.000142181	5.3e-05
Arginine#3 (Citrulline$3tms)	0.000498861	0.00404072	0.0146889	0.00937404	0.123458	29.4449	1.56698	2.31989	-3.0179	4.87994	0.647984	1.21406	2.16e-08	0.0845345	9.62e-06	5.28e-07	0.158199	0.000195613
Arginine#4 (Ornithine$5tms)	0.000695378	0.00280992	0.0734171	0.0493584	0.247472	105.579	1.48743	17.5657	-2.01466	6.72217	0.572821	4.13469	0.00423505	0.48808	0.411272	0.0103335	0.626797	0.47335
Asparagine(-H2O)$2tms	0.00796833	0.015073	0.0857875	0.0545039	0.528649	10.7661	1.57397	3.61599	-0.919619	3.42842	0.654409	1.85439	1.79e-07	0.00916207	0.000629965	3.12e-06	0.0254039	0.00307423
Asparagine$3tms	0.000179396	0.000372537	0.002432	0.00194356	0.481553	13.5566	1.25131	5.21709	-1.05423	3.76092	0.323444	2.38325	0.00015398	0.619258	0.267093	0.000722521	0.719519	0.366127
Aspartate$3tms	0.597237	0.366531	2.8649	1.02919	1.62943	4.79693	2.78364	2.80793	0.704369	2.26211	1.47697	1.48951	3.75e-06	4.95e-05	0.000287541	4.16e-05	0.00037349	0.00179063
Aspartate$4tms	0.0203778	0.0102985	0.126761	0.0370185	1.9787	6.22053	3.42425	3.59454	0.984556	2.63704	1.77579	1.84581	0.0146463	0.0484993	0.100562	0.0308077	0.11164	0.159565
beta-Alanine$2tms	0.02179	0.0215802	0.0503453	0.0335982	1.00972	2.31047	1.49845	1.5569	0.0139601	1.20819	0.583474	0.638675	0.0429375	0.344536	0.355943	0.0717585	0.482349	0.417548
beta-Alanine$3tms	2.96016	2.97169	4.83764	3.43046	0.99612	1.63425	1.4102	1.15438	-0.00560884	0.70863	0.4959	0.207121	0.000256464	0.00595558	0.00545477	0.0010573	0.0181645	0.0145604
GABA$3tms	0.00033051	0.0600715	0.000868532	0.00288248	0.00550194	2.62785	0.301314	0.0479841	-7.50584	1.39389	-1.73066	-4.3813	0.343887	0.304728	0.335324	0.415389	0.447913	0.405045
Glutamate$pyro	3.3828	3.23541	10.7149	5.82842	1.04556	3.16745	1.83838	1.80145	0.064272	1.66332	0.878435	0.849159	3.24e-06	0.000421691	0.000625281	3.95e-05	0.00190542	0.00307423
Glutamine(-H2O)$3tms	0.00533096	0.0631249	0.0895629	0.0373553	0.084451	16.8005	2.39759	0.591768	-3.56574	4.07043	1.26159	-0.756896	0.0979108	0.862386	0.00779168	0.149314	0.914879	0.0198038
Glutamine$4tms	0.0121174	0.137341	0.112682	0.0508598	0.0882287	9.2992	2.21555	0.370318	-3.50261	3.21711	1.14766	-1.43316	0.651002	0.0673315	0.000248356	0.715515	0.136907	0.00178232
Glutamine$3tms	0.000213672	0.0558139	0.0526897	0.00385906	0.00382869	246.566	13.6535	0.0691416	-8.02893	7.94583	3.7712	-3.8543	0.988794	0.855422	0.0198009	0.988794	0.914879	0.0431377
Glycine$3tms	0.0124003	0.02914	0.058764	0.0368167	0.425541	4.73892	1.59612	1.26344	-1.23263	2.24456	0.674573	0.337356	0.000388432	0.589195	0.00308504	0.00143602	0.697882	0.0101723
Isoleucine$2tms	0.401348	0.0432706	0.151196	0.0231576	9.27532	0.376719	6.529	0.53518	3.2134	-1.40844	2.70686	-0.901903	4.37e-06	4.68e-08	1.46e-05	4.44e-05	5.71e-06	0.000254036
Leucine$2tms	0.252655	0.0962241	0.210235	0.0350105	2.6257	0.832101	6.0049	0.363843	1.3927	-0.26517	2.58614	-1.45861	0.0405984	5.2e-05	0.669938	0.0697606	0.00037349	0.736328
Lysine$4tms	0.0200425	0.0217551	0.126222	0.175414	0.921278	6.29772	0.719568	8.0631	-0.118291	2.65483	-0.474796	3.01134	2.15e-09	0.000461343	0.000724733	8.73e-08	0.00201014	0.00340067
Methionine$2tms	0.0246609	0.0241675	0.0866177	0.0268551	1.02041	3.51235	3.22537	1.11121	0.0291553	1.81244	1.68946	0.152126	9.65e-05	0.000157426	0.000176377	0.000560561	0.000835043	0.00142124
Phenylalanine$2tms	0.0401566	0.0327016	0.106544	0.0203425	1.22797	2.65321	5.23752	0.622064	0.296276	1.40774	2.38888	-0.684866	0.03239	0.00205547	0.00548999	0.0581115	0.00864715	0.0145604
Proline$2tms	0.246161	0.342532	1.88229	0.604325	0.718652	7.64659	3.1147	1.76429	-0.476635	2.93482	1.63909	0.819088	2.41e-06	7.94e-05	2.68e-05	3.27e-05	0.000488797	0.000408993
Serine$3tms	0.0813455	0.108872	0.234064	0.114273	0.747164	2.87741	2.04829	1.0496	-0.420503	1.52477	1.03442	0.0698444	0.000101311	0.00322266	0.000165665	0.000561817	0.0112333	0.00142124
Serine$4tms	0.0421551	0.0290337	0.0984943	0.0492319	1.45194	2.33647	2.00062	1.69568	0.537982	1.22433	1.00045	0.761866	0.0400163	0.0810293	0.280924	0.0697427	0.156914	0.374907
Threonine$3tms	0.21427	0.0643882	0.448155	0.118884	3.32778	2.09155	3.76969	1.84636	1.73456	1.06457	1.91445	0.884683	7.97e-05	1.87e-06	0.00181646	0.000486289	3.43e-05	0.00692524
Tyrosine$3tms	0.09622	0.0980061	0.354842	0.0578494	0.981776	3.68782	6.13389	0.590264	-0.026534	1.88277	2.6168	-0.760568	0.00139519	0.000197125	0.000181537	0.00405271	0.00100205	0.00142124
Valine$2tms	0.650726	0.243129	0.844964	0.16205	2.67647	1.29849	5.21421	0.666521	1.42033	0.376838	2.38245	-0.585278	0.293801	4.68e-06	0.0257062	0.373373	7.13e-05	0.0505832
Alpha-Tocopherol$tms	0.0667352	0.028273	0.0819423	0.0434329	2.36039	1.22787	1.88664	1.5362	1.23902	0.29616	0.915819	0.619363	0.00848007	2.21e-05	0.995835	0.0198955	0.000207173	0.995835
Beta-sitosterol$1tms	0.00023443	0.000179994	0.000195559	0.000133305	1.30244	0.834125	1.46701	0.740608	0.381213	-0.261665	0.552607	-0.433059	0.223485	0.109679	0.907356	0.299617	0.196777	0.954288
Campesterol$1tms	0.000769734	0.000782825	4.17e-05	4.50333e-05	0.983277	0.0541944	0.925981	0.0575267	-0.0243299	-4.20571	-0.110879	-4.11916	2.64e-05	0.925807	0.955866	0.000214471	0.965371	0.995368
Ergosterol$1tms	0.207764	0.102458	0.192721	0.110396	2.02779	0.927597	1.74572	1.07748	1.01991	-0.108431	0.803821	0.107656	0.753699	2.64e-05	0.32421	0.779248	0.000229849	0.399532
Stigmasterol$1tms	0.000814952	0.000987652	0.000294713	0.000148874	0.825141	0.361633	1.97962	0.150735	-0.277287	-1.4674	0.985224	-2.72991	0.0208145	0.95615	0.520029	0.0396776	0.972827	0.59293
Phytol$1tms	0.0358717	0.0655458	0.0985047	0.0762158	0.547277	2.74603	1.29245	1.16279	-0.869656	1.45735	0.370103	0.217586	0.00272039	0.678335	0.0163679	0.00706143	0.766267	0.0369793
C12:0$1tms	0.0207442	0.0205592	0.0897039	0.0245831	1.009	4.32429	3.649	1.19573	0.0129245	2.11246	1.8675	0.257887	0.00212057	0.00401777	0.00414681	0.00574911	0.0136158	0.0123393
C14:0$1tms	0.0253438	0.030116	0.0820281	0.0296199	0.841539	3.23661	2.76936	0.983526	-0.248898	1.69448	1.46955	-0.0239652	0.000136961	0.000419179	0.000121266	0.000679133	0.00190542	0.00123287
C16:0$1tms	0.617223	1.20322	0.960023	0.689615	0.512975	1.55539	1.39211	0.57314	-0.96304	0.637278	0.477277	-0.803039	0.680746	0.453043	0.0647595	0.728518	0.594314	0.116371
C18:0$1tms	0.164156	0.266863	0.302498	0.278754	0.615132	1.84275	1.08518	1.04456	-0.701032	0.881858	0.11793	0.0628966	0.0972694	0.352616	0.152687	0.149314	0.483362	0.229973
C18:1a$1tms	0.0618358	0.193177	0.0304427	0.022967	0.3201	0.492315	1.3255	0.118891	-1.64341	-1.02235	0.406537	-3.07229	0.158938	0.367828	0.316007	0.230839	0.498612	0.396157
C18:1b$1tms	0.00991812	0.0205752	0.0099373	0.00982168	0.482043	1.00193	1.01177	0.477355	-1.05277	0.00278641	0.0168837	-1.06686	0.319843	0.328078	0.318225	0.39415	0.476042	0.396157
C18:2$1tms	0.0178462	0.02489	0.0218113	0.0145671	0.717004	1.22218	1.49729	0.58526	-0.479946	0.289454	0.582358	-0.77285	0.665038	0.989045	0.342049	0.718006	0.989045	0.406203
C18:3$1tms	0.0247195	0.0284239	0.026846	0.014426	0.869674	1.08602	1.86095	0.507529	-0.201453	0.119054	0.896038	-0.978438	0.417754	0.547982	0.279331	0.471907	0.67529	0.374907
2-Oxoglutarate$2tms	0.0310833	0.119438	0.0271181	0.0152896	0.260246	0.872434	1.77363	0.128013	-1.94205	-0.196882	0.826704	-2.96564	0.356299	0.507985	0.390859	0.424193	0.64337	0.454141
Aconitate$3tms	0.000257301	0.00112652	0.000495072	0.000274784	0.228403	1.9241	1.80168	0.243922	-2.13035	0.944183	0.849342	-2.03551	0.161292	0.141456	0.0254902	0.231501	0.235765	0.0505832
Azelaic-acid$2tms	0.00133228	0.00430876	0.00304022	0.00132446	0.309203	2.28197	2.29544	0.307388	-1.69337	1.19028	1.19877	-1.70187	0.604169	0.608531	0.0825773	0.670079	0.713854	0.139923
Benzoate$1tms	0.0779242	0.074198	0.155682	0.0802733	1.05022	1.99787	1.9394	1.08188	0.0706915	0.99846	0.955611	0.11354	2.1e-05	3.2e-05	6.52e-05	0.000197247	0.000260424	0.000795312
Citrate$4tms	0.0247242	0.151971	0.0542833	0.0876004	0.162691	2.19555	0.61967	0.576429	-2.6198	1.13458	-0.690429	-0.794784	0.0878527	1.91e-05	0.00077912	0.139195	0.000193905	0.00352047
Dehydroascorbate#2	0.0313129	0.00632095	0.0380722	0.011868	4.95382	1.21587	3.20799	1.87756	2.30854	0.281984	1.68167	0.908859	0.0115647	8.44e-07	0.756476	0.0247525	2.06e-05	0.824018
Dehydroascorbate#3	0.00719571	0.00088598	0.0086574	0.00255168	8.12176	1.20313	3.39283	2.88006	3.02179	0.266797	1.76249	1.5261	0.00294499	1.65e-07	0.790429	0.00748519	9.69e-06	0.84744
DHA-dimer$2meox	0.0604169	0.00633561	0.0717733	0.0178248	9.53608	1.18797	4.02661	2.81343	3.2534	0.248497	2.00956	1.49233	0.00971939	2.38e-07	0.984843	0.0215594	9.69e-06	0.995835
Fumarate$2tms	0.0659904	0.023287	0.0454324	0.0241369	2.83379	0.688469	1.88228	1.0365	1.50273	-0.538536	0.912482	0.0517142	0.211389	0.0022525	0.17829	0.286549	0.00916016	0.262065
GHB$2tms	0.0803739	0.0818318	0.148705	0.0941639	0.982184	1.85017	1.57922	1.1507	-0.0259349	0.887655	0.659208	0.202512	0.00961848	0.0567029	0.0468539	0.0215594	0.123475	0.0866087
Glycerate$3tms	0.00343804	0.00997803	0.0077145	0.00560564	0.344561	2.24387	1.3762	0.561798	-1.53717	1.16599	0.460695	-0.831877	0.986737	0.45111	0.160643	0.988794	0.594314	0.239005
Glycolate$2tms	0.0772696	0.128981	0.135989	0.0964581	0.599077	1.75993	1.40983	0.747846	-0.739188	0.815521	0.495521	-0.419187	0.35813	0.662365	0.00941852	0.424193	0.75522	0.0234502
Lactate$2tms	0.0161252	0.0174498	0.0277512	0.0202961	0.924091	1.72098	1.36732	1.16311	-0.113893	0.783233	0.451348	0.217992	0.000633421	0.0509097	0.0110887	0.00214659	0.115018	0.0265258
Beta-lactate$2tms	0.00565513	0.0102493	0.0098546	0.00768002	0.551758	1.7426	1.28315	0.749322	-0.857893	0.801238	0.359687	-0.416342	0.660446	0.517527	0.0948748	0.718006	0.644269	0.157537
Malate$3tms	0.0838207	0.0192516	0.0428743	0.0229225	4.35396	0.511501	1.8704	1.19068	2.12233	-0.967192	0.903347	0.25179	0.0114833	7.64e-05	0.00451168	0.0247525	0.000488797	0.0131054
Oxalate$2tms	0.0315339	0.0564684	0.0692764	0.0605448	0.558436	2.19688	1.14422	1.07219	-0.840537	1.13546	0.19436	0.10056	0.0294116	0.335166	0.0657304	0.0535554	0.476042	0.116371
Pipecolate$2tms	0.0105341	0.0866752	0.000332641	0.000634	0.121536	0.0315775	0.52467	0.00731467	-3.04055	-4.98496	-0.930518	-7.09499	0.000782225	0.00315286	0.00329832	0.00253707	0.0112333	0.0105894
Succinate$2tms	0.454588	0.411143	0.253718	0.223211	1.10567	0.558127	1.13667	0.542905	0.14492	-0.841336	0.184813	-0.881229	0.185498	0.7899	0.962733	0.260124	0.868178	0.995368
Threonate$3tms	0.0140901	0.00842685	0.0352771	0.0131	1.67204	2.50369	2.69291	1.55456	0.741612	1.32406	1.42916	0.636503	2.26e-05	1.31e-05	0.000514649	0.000197247	0.000145826	0.00272988
Adenine$2tms	0.00843832	0.0133673	0.019903	0.0170258	0.631264	2.35864	1.16899	1.27369	-0.663684	1.23795	0.225259	0.349012	0.000594443	0.47921	0.0223738	0.00207206	0.621954	0.0470181
Uracil$3tms	0.00620796	0.010043	0.0140592	0.0128298	0.61814	2.26471	1.09583	1.27749	-0.693994	1.17933	0.132021	0.353311	0.000133399	0.132794	0.011657	0.000679133	0.225012	0.0268331
Urea$3tms	0.00450536	0.00605269	0.0243679	0.0121783	0.744356	5.40865	2.00093	2.01205	-0.425935	2.43527	1.00067	1.00867	0.0157805	0.246737	0.145393	0.031561	0.381036	0.221724
Alcenenitrile$1tms	0.0145766	0.0290128	0.0173001	0.0237123	0.502419	1.18684	0.729582	0.817305	-0.993038	0.247126	-0.454858	-0.291054	0.86913	0.20599	0.610675	0.883616	0.330667	0.677294
Allantoin$1tms	0.000199661	0.000401288	0.0463426	0.0105277	0.497552	232.106	4.40197	26.2348	-1.00708	7.85864	2.13815	4.71341	0.000162406	0.00298507	0.00279767	0.000733833	0.0112333	0.0100387
Arabitol$5tms	0.0413298	0.0434147	0.0148933	0.0168121	0.951977	0.360352	0.885868	0.387244	-0.0710009	-1.47252	-0.174837	-1.36869	0.0151885	0.822167	0.992549	0.0314067	0.895575	0.995835
Glycerol$3tms	0.114646	0.236732	0.168147	0.140078	0.484287	1.46666	1.20038	0.591714	-1.04607	0.552532	0.263493	-0.757027	0.713862	0.43178	0.222686	0.750785	0.57887	0.323425
Hydroxylamine$3tms	0.0164299	0.0205316	0.0299138	0.0222451	0.800225	1.82069	1.34473	1.08346	-0.321523	0.864486	0.42732	0.115642	6.65e-05	0.114612	0.000386209	0.00042745	0.202648	0.00221394
Lactitol$9tms	0.0123579	0.0242744	0.00320791	0.0206494	0.509094	0.259583	0.155351	0.850667	-0.973995	-1.94573	-2.6864	-0.233333	0.191049	0.0111472	0.553917	0.264863	0.0302213	0.625721
Mannitol$6tms	0.0579898	0.114168	0.053379	0.0409309	0.507933	0.92049	1.30412	0.358514	-0.977289	-0.119526	0.383081	-1.4799	0.0738446	0.281498	0.107521	0.120121	0.418814	0.168174
myo-inositol$6tms	0.339972	0.56353	0.237201	0.361435	0.60329	0.697708	0.656276	0.641378	-0.729075	-0.519305	-0.607626	-0.640754	0.117106	0.0800703	0.58291	0.175655	0.156914	0.652432
Putrescine$4tms	0.00117572	0.00741583	0.294089	0.106799	0.158542	250.135	2.75366	14.4015	-2.65706	7.96656	1.46135	3.84815	1.46e-08	5.82e-06	3.52e-06	4.45e-07	7.89e-05	8.59e-05
Ribitol$5tms	0.00163799	0.00288275	0.00362656	0.00195529	0.568205	2.21403	1.85474	0.678275	-0.815517	1.14667	0.891214	-0.560059	0.165014	0.556144	0.00299944	0.23409	0.678495	0.0101648
Sorbitol$6tms	0.00211721	0.00173577	0.00252896	0.00217477	1.21975	1.19448	1.16286	1.25292	0.286588	0.256386	0.217684	0.32529	0.520931	0.577582	0.983375	0.583061	0.697673	0.995835
Volemitol$5tms	0.00159889	0.00960911	0.00145751	0.00110763	0.166393	0.911582	1.31589	0.115269	-2.58734	-0.133556	0.396035	-3.11693	0.0370372	0.0576893	0.0420715	0.065486	0.123475	0.0789649
Fructose-6-P$meox1	0.000879051	0.0557705	0.000366134	0.00220276	0.0157619	0.416511	0.166216	0.0394968	-5.98741	-1.26357	-2.58886	-4.66212	0.296896	0.275511	0.305532	0.373416	0.414967	0.392368
Glucose-6-P$meox1	0.00237159	0.0916854	0.000806066	0.0042166	0.0258666	0.339884	0.191165	0.0459898	-5.27276	-1.55689	-2.38711	-4.44254	0.272095	0.254223	0.288055	0.349427	0.38769	0.377879
Glucose-6-P$meox2	0.000369292	0.0145464	0.000139997	0.000847008	0.0253873	0.379095	0.165284	0.0582282	-5.29975	-1.39937	-2.59698	-4.10214	0.267841	0.238916	0.282717	0.347623	0.373688	0.374907
Glycerol-2-P$4tms	0.00528584	0.00445376	0.012256	0.00607756	1.18683	2.31865	2.0166	1.36459	0.247109	1.21328	1.01192	0.448468	3.55e-05	0.000150029	0.000904235	0.000270324	0.000831977	0.00393988
Glycerol-3-P$4tms	0.0160494	0.011223	0.029738	0.0169935	1.43005	1.8529	1.74997	1.51417	0.516065	0.889786	0.807326	0.598525	0.00170759	0.00311024	0.0968464	0.00483985	0.0112333	0.157537
Myo-inositol-1P$7tms	0.12952	0.112834	0.210188	0.137216	1.14788	1.62283	1.5318	1.21609	0.198969	0.698508	0.615229	0.282249	0.0489554	0.0830939	0.24913	0.0807103	0.158199	0.345385
Phosphate$3tms	1.46724	1.85735	3.21491	2.52416	0.789962	2.19113	1.27365	1.35901	-0.340145	1.13167	0.348974	0.442555	0.0198359	0.727221	0.23012	0.0384123	0.813953	0.326449
Trehalose-6P$9tms	0.00610749	0.0391777	0.00089815	0.0021927	0.155892	0.147057	0.40961	0.055968	-2.68138	-2.76555	-1.28768	-4.15925	7.68e-08	3.8e-07	6.97e-07	1.56e-06	1.16e-05	4.25e-05
Unk(bis-glycerol-P)	0.657279	0.149808	0.238514	0.302394	4.38749	0.362881	0.788751	2.01855	2.13339	-1.46243	-0.342358	1.01332	0.00499417	0.000211753	3.56e-05	0.0119468	0.00103335	0.000483161
Arabinose$meox1	0.020416	0.0278047	0.0259063	0.0182978	0.734267	1.26892	1.41582	0.658082	-0.445624	0.343601	0.501638	-0.603661	0.338112	0.95688	0.00520695	0.412496	0.972827	0.0144375
Fructose$meox1	0.0682624	0.0745087	0.0678148	0.108205	0.916167	0.993443	0.626725	1.45225	-0.126318	-0.00949075	-0.674097	0.538288	0.248044	0.118666	0.236592	0.325391	0.206819	0.331773
Fructose$meox2	0.0441696	0.0471129	0.0441938	0.0715741	0.937525	1.00055	0.617456	1.5192	-0.0930704	0.000792592	-0.695593	0.603315	0.226098	0.143005	0.226936	0.299825	0.235765	0.32572
Galactose$meox1	0.00957395	0.0139007	0.0159422	0.0118672	0.68874	1.66517	1.34338	0.853715	-0.537969	0.735666	0.42587	-0.228173	0.316793	0.952079	0.0722846	0.39415	0.972827	0.125982
Galactose$meox2	0.00265997	0.00393418	0.00448828	0.00302443	0.676117	1.68734	1.48401	0.768757	-0.564655	0.754754	0.569499	-0.3794	0.366184	0.848176	0.0213085	0.429562	0.914879	0.0456076
Galactosylglycerol$6tms	0.0509581	1.05728	0.0500314	0.0708976	0.0481976	0.981815	0.705686	0.0670568	-4.3749	-0.0264767	-0.502901	-3.89847	0.0962442	0.0855829	0.0967694	0.149314	0.158199	0.157537
Glucopyranose(-H2O)$4tms	0.00512787	0.00833499	0.00419323	0.00532435	0.615222	0.817734	0.787558	0.638795	-0.700822	-0.290296	-0.344542	-0.646576	0.0766935	0.0559725	0.316299	0.123113	0.123475	0.396157
Glucopyranose$5tms	0.0700187	0.196918	0.0490185	0.053394	0.355572	0.700076	0.918053	0.271148	-1.49179	-0.514416	-0.123351	-1.88285	0.0023318	0.00808916	0.0114262	0.00618434	0.0234971	0.0268076
Glucose$meox1	0.0274373	0.0538726	0.0208342	0.0413587	0.5093	0.759339	0.503745	0.767714	-0.973412	-0.397183	-0.989235	-0.38136	0.40324	0.062028	0.79187	0.459769	0.130473	0.84744
Glucose$meox2	0.00464934	0.00836374	0.00339057	0.00659086	0.555892	0.729258	0.514435	0.788027	-0.847123	-0.455498	-0.958939	-0.343682	0.398528	0.0763763	0.883536	0.458684	0.152753	0.937316
Levoglucosan$3tms	0.0279208	0.0463025	0.0287664	0.0314176	0.603009	1.03029	0.915616	0.678529	-0.729748	0.0430441	-0.127185	-0.559518	0.394565	0.214631	0.342942	0.458447	0.340065	0.406203
Maltose$meox2	0.0155287	0.0195174	0.00490062	0.0281247	0.795635	0.315585	0.174246	1.44101	-0.329822	-1.6639	-2.5208	0.52708	0.864053	0.0444726	0.130864	0.883616	0.104339	0.202093
Rhamnose$meox1	0.000828744	0.00266406	0.00100114	0.00100711	0.311084	1.20802	0.994068	0.378037	-1.68463	0.272639	-0.00858377	-1.4034	0.122185	0.064406	0.0658164	0.179597	0.133178	0.116371
Rhamnose$meox2	0.00095981	0.00135621	0.00147903	0.000948687	0.707718	1.54096	1.55903	0.699516	-0.498754	0.623832	0.640649	-0.515571	0.701388	0.646341	0.010893	0.744081	0.743902	0.0265258
Ribose$4tms	0.00884093	0.011733	0.0162382	0.0118001	0.753507	1.83671	1.37611	1.00572	-0.408307	0.877121	0.460591	0.008223	0.00112569	0.33557	0.00125947	0.00334963	0.476042	0.00529846
Sucrose$8tms	4.57281	2.07857	4.32784	4.25365	2.19998	0.946431	1.01744	2.04643	1.13749	-0.0794313	0.0249477	1.03311	0.000831461	0.000123556	0.000186393	0.00260098	0.000717802	0.00142124
Trehalose$8tms	1.28318	6.26313	0.0925048	0.0398562	0.204878	0.0720902	2.32096	0.00636363	-2.28716	-3.79405	1.21472	-7.29594	0.025739	0.106883	0.100709	0.0483101	0.194622	0.159565
Unk(Sug)	0.056433	0.179753	0.00992156	0.00980116	0.313948	0.175811	1.01228	0.0545258	-1.6714	-2.5079	0.017614	-4.19692	1.23e-06	8.01e-05	7.9e-05	1.87e-05	0.000488797	0.000876537
Xylose$4tms-meox	0.00936388	0.0151769	0.0293267	0.008445	0.616981	3.1319	3.47267	0.556436	-0.696702	1.64704	1.79605	-0.845711	0.0166327	0.00887371	0.000293545	0.0327289	0.0251766	0.00179063
Unk(1261/184)	0.490464	0.654806	0.784448	0.702344	0.749022	1.5994	1.1169	1.0726	-0.41692	0.677529	0.1595	0.101109	0.0032501	0.347924	0.0173867	0.00809208	0.482349	0.0385669
Unk(1368/288)	1.05775	1.07575	1.74799	1.27068	0.983269	1.65256	1.37564	1.18121	-0.0243419	0.7247	0.460098	0.24026	6.66e-05	0.00445823	0.00291448	0.00042745	0.0143133	0.0101591
Unk(1393/174)	12.1336	12.6955	19.5772	14.5616	0.955742	1.61346	1.34444	1.14698	-0.0653075	0.69016	0.427008	0.197845	0.000139167	0.0117257	0.00359196	0.000679133	0.0310986	0.0112364
Unk(1486/244)	0.0776141	0.0751256	0.129024	0.0872142	1.03312	1.66238	1.47939	1.16091	0.047013	0.733249	0.565004	0.215258	0.000259993	0.00253274	0.0049605	0.0010573	0.00996756	0.014074
Unk(1549/247)	0.104542	0.100194	0.0914878	0.0572657	1.0434	0.875131	1.5976	0.571549	0.061286	-0.192429	0.675909	-0.807052	0.000790235	0.00692972	0.0234718	0.00253707	0.0206201	0.0477259
Unk(1628/244)	0.259315	0.260074	0.42544	0.293073	0.99708	1.64063	1.45165	1.12688	-0.00421878	0.714251	0.537696	0.172337	0.000329664	0.00421103	0.00395059	0.00125684	0.013885	0.0120493
Unk(1743/256)	0.0673096	0.0693219	0.109299	0.077215	0.970971	1.62383	1.41552	1.11386	-0.0424999	0.699399	0.501328	0.15557	0.000253738	0.00562461	0.00279219	0.0010573	0.0175949	0.0100387
Unk(1838/123)	0.060916	0.0838268	0.149955	0.104876	0.72669	2.46167	1.42983	1.25111	-0.460589	1.29964	0.515845	0.323206	6.52e-05	0.166245	0.00160006	0.00042745	0.270425	0.00629703
Unk(1879/319)	0.00422906	0.00911999	0.00383418	0.00432372	0.463713	0.906627	0.886779	0.474093	-1.1087	-0.141419	-0.173354	-1.07676	0.0425962	0.0371431	0.0754124	0.0717585	0.0888521	0.129582
Unk(1918/380)	0.0517799	0.0557766	0.0895484	0.0633276	0.928346	1.7294	1.41405	1.13538	-0.107266	0.790275	0.499833	0.183176	0.000558407	0.0267238	0.00619647	0.0020037	0.0669127	0.0160845
Unk(1963/375)	0.00833574	0.0123106	0.0106975	0.00367035	0.677117	1.28333	2.91456	0.298145	-0.562523	0.359887	1.54328	-1.74591	0.195334	0.511532	0.0383394	0.267762	0.64337	0.0730844
Unk(1990/380)	0.0177124	0.0206282	0.0339724	0.0202995	0.858652	1.918	1.67356	0.984066	-0.219854	0.939601	0.742919	-0.0231726	0.00174552	0.0144684	0.0013654	0.00483985	0.0375562	0.00555263
